# Supplementary material for: Transcription factor Zbtb1 interacts with bridging factor Lmo2 and maintains the T-lineage differentiation capacity of lymphoid progenitor cells
Source: J Biol Chem. 2022 Sep 17;298(11):102506. doi: 10.1016/j.jbc.2022.102506 (PMC9582733; doi:10.1016/j.jbc.2022.102506)
Supplement: Table S1 [file mmc2.xlsx]

## Sheet: Sheet1
Table S1: Lmo2-interacting molecules in Ebf1-deficient lymphoid progenitor cells
	Gene name	Mascot score	Description	Mascot score in control
	Abcf2	158	ATP-binding cassette sub-family F member 2
	Abhd15	121	Protein ABHD15
	Acads	199	Short-chain specific acyl-CoA dehydrogenase, mitochondrial
	Acap1	128	Arf-GAP with coiled-coil, ANK repeat and PH domain-containing protein 1
	Acin1	203	Apoptotic chromatin condensation inducer in the nucleus	142
	Add1	679	Alpha-adducin	481
	Add3	284	Gamma-adducin	618
	Adnp	1031	Activity-dependent neuroprotector homeobox protein
	Aftph	199	Aftiphilin
	Ago2	126	Protein argonaute-2
	Akap13	1292	A-kinase anchor protein 13
	Akap8	540	A-kinase anchor protein 8
	Akap8l	341	A-kinase anchor protein 8-like
	Akap9	479	A-kinase anchor protein 9
	Akr1b1	286	Aldose reductase
	Alad	413	Delta-aminolevulinic acid dehydratase	105
	Aldh18a1	882	Delta-1-pyrroline-5-carboxylate synthase
	Aldh2	116	Aldehyde dehydrogenase, mitochondrial
	Aldoa	190	Fructose-bisphosphate aldolase A
	Alms1	151	Alstrom syndrome protein 1 homolog
	Alyref	260	THO complex subunit 4
	Ambra1	1011	Activating molecule in BECN1-regulated autophagy protein 1	387
	Anapc1	183	Anaphase-promoting complex subunit 1
	Anapc5	309	Anaphase-promoting complex subunit 5
	Angptl2	192	Angiopoietin-related protein 2
	Ankrd28	432	Serine/threonine-protein phosphatase 6 regulatory ankyrin repeat subunit A
	Anxa2	142	Annexin A2
	Apobec3	305	DNA dC->dU-editing enzyme APOBEC-3
	Aqr	188	Intron-binding protein aquarius
	Araf	160	Serine/threonine-protein kinase A-Raf
	Arfgap2	259	ADP-ribosylation factor GTPase-activating protein 2
	Arfgap3	151	ADP-ribosylation factor GTPase-activating protein 3
	Arhgap11a	528	Rho GTPase-activating protein 11A	437
	Arhgap21	541	Rho GTPase-activating protein 21	212
	Arhgap30	230	Rho GTPase-activating protein 30
	Arhgef1	420	Rho guanine nucleotide exchange factor 1
	Arhgef18	219	Rho guanine nucleotide exchange factor 18
	Arhgef2	883	Rho guanine nucleotide exchange factor 2	112
	Arl6ip6	190	ADP-ribosylation factor-like protein 6-interacting protein 6	130
	Atp1a1	389	Sodium/potassium-transporting ATPase subunit alpha-1
	Atp5a1	724	ATP synthase subunit alpha, mitochondrial	354
	Atp5b	434	ATP synthase subunit beta, mitochondrial	217
	Atp5c1	291	ATP synthase subunit gamma, mitochondrial
	Atp5o	109	ATP synthase subunit O, mitochondrial
	Aurkb	424	Aurora kinase B
	Bag2	130	BAG family molecular chaperone regulator 2
	Bclaf1	643	Bcl-2-associated transcription factor 1	428
	Bcr	193	Breakpoint cluster region protein
	Brca2	166	Breast cancer type 2 susceptibility protein homolog
	Brms1	123	Breast cancer metastasis-suppressor 1 homolog
	C1qbp	161	Complement component 1 Q subcomponent-binding protein, mitochondrial
	Cad	993	CAD protein	180
	Calu	251	Calumenin
	Canx	102	Calnexin
	Cbfa2t2	471	Protein CBFA2T2
	Cbfa2t3	1339	Protein CBFA2T3
	Cbfb	255	Core-binding factor subunit beta
	Cbx3	173	Chromobox protein homolog 3
	Cbx4	165	E3 SUMO-protein ligase CBX4
	Ccar2	578	Cell cycle and apoptosis regulator protein 2
	Ccdc88a	330	Girdin
	Ccdc88c	1004	Protein Daple	157
	Cct2	293	T-complex protein 1 subunit beta
	Cct3	403	T-complex protein 1 subunit gamma	130
	Cct4	352	T-complex protein 1 subunit delta
	Cct5	408	T-complex protein 1 subunit epsilon	111
	Cct6a	360	T-complex protein 1 subunit zeta
	Cct7	186	T-complex protein 1 subunit eta
	Cct8	537	T-complex protein 1 subunit theta	184
	Cdc5l	192	Cell division cycle 5-like protein	115
	Cdc73	401	Parafibromin
	Cdk1	111	Cyclin-dependent kinase 1
	Cdk17	542	Cyclin-dependent kinase 17
	Cdk6	424	Cyclin-dependent kinase 6
	Cdk9	299	Cyclin-dependent kinase 9
	Cep131	150	Centrosomal protein of 131 kDa
	Cfap20	154	Cilia- and flagella-associated protein 20
	Champ1	775	Chromosome alignment-maintaining phosphoprotein 1
	Chd4	271	Chromodomain-helicase-DNA-binding protein 4
	Chd8	178	Chromodomain-helicase-DNA-binding protein 8
	Cherp	249	Calcium homeostasis endoplasmic reticulum protein
	Clasp2	430	CLIP-associating protein 2
	Clint1	100	Clathrin interactor 1
	Clk2	113	Dual specificity protein kinase CLK2
	Cltc	619	Clathrin heavy chain 1	343
	Cnbp	343	Cellular nucleic acid-binding protein
	Copa	710	Coatomer subunit alpha
	Cope	123	Coatomer subunit epsilon
	Cops4	129	COP9 signalosome complex subunit 4
	Coro1a	183	Coronin-1A
	Cpsf1	372	Cleavage and polyadenylation specificity factor subunit 1	206
	Cpsf3	207	Cleavage and polyadenylation specificity factor subunit 3
	Cpsf4	249	Cleavage and polyadenylation specificity factor subunit 4
	Cpsf6	105	Cleavage and polyadenylation specificity factor subunit 6
	Crebbp	199	CREB-binding protein
	Crnkl1	133	Crooked neck-like protein 1	130
	Crtc3	141	CREB-regulated transcription coactivator 3
	Cstf1	438	Cleavage stimulation factor subunit 1
	Ctcf	296	Transcriptional repressor CTCF
	Ctr9	232	RNA polymerase-associated protein CTR9 homolog
	Cttn	136	Src substrate cortactin	1007
	Cul7	166	Cullin-7
	Cwf19l2	225	CWF19-like protein 2
	Cxxc1	105	CXXC-type zinc finger protein 1
	Cyfip1	212	Cytoplasmic FMR1-interacting protein 1
	Dbn1	115	Drebrin	265
	Dcaf5	114	DDB1- and CUL4-associated factor 5
	Dcaf8	251	DDB1- and CUL4-associated factor 8
	Dctn1	131	Dynactin subunit 1
	Dctn4	144	Dynactin subunit 4
	Ddb1	703	DNA damage-binding protein 1
	Ddost	286	Dolichyl-diphosphooligosaccharide--protein glycosyltransferase 48 kDa subunit
	Dmap1	157	DNA methyltransferase 1-associated protein 1
	Dnaja1	701	DnaJ homolog subfamily A member 1
	Dnaja2	617	DnaJ homolog subfamily A member 2
	Dnaja3	200	DnaJ homolog subfamily A member 3, mitochondrial
	Dnajb6	413	DnaJ homolog subfamily B member 6
	Dnajc10	103	DnaJ homolog subfamily C member 10
	Dntt	109	DNA nucleotidylexotransferase
	Dnttip1	202	Deoxynucleotidyltransferase terminal-interacting protein 1
	Dock2	1322	Dedicator of cytokinesis protein 2
	Dsp	1401	Desmoplakin
	Dvl3	159	Segment polarity protein dishevelled homolog DVL-3
	Eef1a1	906	Elongation factor 1-alpha 1	214
	Eef1g	216	Elongation factor 1-gamma
	Eef2	300	Elongation factor 2	198
	Efhd2	1281	EF-hand domain-containing protein D2	655
	Eftud2	514	116 kDa U5 small nuclear ribonucleoprotein component	218
	Ehmt1	197	Histone-lysine N-methyltransferase EHMT1
	Eif2ak3	259	Eukaryotic translation initiation factor 2-alpha kinase 3
	Eif2s2	160	Eukaryotic translation initiation factor 2 subunit 2
	Eif2s3x	160	Eukaryotic translation initiation factor 2 subunit 3, X-linked
	Eif3a	327	Eukaryotic translation initiation factor 3 subunit A
	Eif3b	339	Eukaryotic translation initiation factor 3 subunit B
	Eif3c	384	Eukaryotic translation initiation factor 3 subunit C
	Eif3d	470	Eukaryotic translation initiation factor 3 subunit D
	Eif3e	446	Eukaryotic translation initiation factor 3 subunit E
	Eif3f	130	Eukaryotic translation initiation factor 3 subunit F
	Eif3h	169	Eukaryotic translation initiation factor 3 subunit H
	Eif3i	110	Eukaryotic translation initiation factor 3 subunit I
	Eif3l	187	Eukaryotic translation initiation factor 3 subunit L
	Eif4a3	434	Eukaryotic initiation factor 4A-III
	Eif4e	104	Eukaryotic translation initiation factor 4E
	Eif4enif1	461	Eukaryotic translation initiation factor 4E transporter
	Elavl1	134	ELAV-like protein 1
	Ell	101	RNA polymerase II elongation factor ELL
	Elmo1	392	Engulfment and cell motility protein 1
	Elp3	134	Elongator complex protein 3
	Emd	449	Emerin
	Emsy	257	BRCA2-interacting transcriptional repressor EMSY
	Eno1	390	Alpha-enolase	140
	Ep300	123	Histone acetyltransferase p300
	Ep400	246	E1A-binding protein p400
	Epb41l2	113	Band 4.1-like protein 2
	Eppk1	103	Epiplakin
	Erbin	163	Erbin
	Ercc6l	161	DNA excision repair protein ERCC-6-like
	Ewsr1	175	RNA-binding protein EWS
	Exosc8	176	Exosome complex component RRP43
	Exosc9	102	Exosome complex component RRP45
	FAM120A	1137	Constitutive coactivator of PPAR-gamma-like protein 1	260
	Fam208a	158	Protein TASOR
	Farsa	801	Phenylalanine--tRNA ligase alpha subunit
	Fbl	526	rRNA 2'-O-methyltransferase fibrillarin
	Fbxo3	102	F-box only protein 3
	Fbxw11	120	F-box/WD repeat-containing protein 11
	Fermt3	265	Fermitin family homolog 3
	Fhl3	140	Four and a half LIM domains protein 3
	Fip1l1	348	Pre-mRNA 3'-end-processing factor FIP1	226
	Flii	1918	Protein flightless-1 homolog	496
	Fmnl2	260	Formin-like protein 2
	Frg1	180	Protein FRG1
	Fyttd1	170	UAP56-interacting factor
	Galk1	139	Galactokinase
	Gapdh	744	Glyceraldehyde-3-phosphate dehydrogenase	203
	Gas2l3	219	GAS2-like protein 3	127
	Gatad2a	574	Transcriptional repressor p66 alpha
	Gatad2b	168	Transcriptional repressor p66-beta
	Gdi2	121	Rab GDP dissociation inhibitor beta
	Gemin5	108	Gem-associated protein 5
	Gigyf1	203	GRB10-interacting GYF protein 1
	Gigyf2	845	GRB10-interacting GYF protein 2
	Glg1	317	Golgi apparatus protein 1	201
	Glud1	215	Glutamate dehydrogenase 1, mitochondrial
	Glyr1	129	Putative oxidoreductase GLYR1	111
	Gmip	332	GEM-interacting protein
	Gnai2	438	Guanine nucleotide-binding protein G(i) subunit alpha-2	258
	Gnb2	160	Guanine nucleotide-binding protein G(I)/G(S)/G(T) subunit beta-2
	Gpn3	274	GPN-loop GTPase 3
	Gsn	107	Gelsolin	164
	Gtf2i	626	General transcription factor II-I
	Gtf3c5	369	General transcription factor 3C polypeptide 5
	Gvin1	147	Interferon-induced very large GTPase 1
	H2afy	478	Core histone macro-H2A.1	103
	Hadha	586	Trifunctional enzyme subunit alpha, mitochondrial
	Hadhb	156	Trifunctional enzyme subunit beta, mitochondrial
	Hars2	162	Probable histidine--tRNA ligase, mitochondrial
	Haus5	144	HAUS augmin-like complex subunit 5
	Hax1	155	HCLS1-associated protein X-1
	Hba	105	Hemoglobin subunit alpha
	Hdac1	336	Histone deacetylase 1
	Hdac3	142	Histone deacetylase 3
	Herc2	130	E3 ubiquitin-protein ligase HERC2
	Hinfp	118	Histone H4 transcription factor
	Hipk1	159	Homeodomain-interacting protein kinase 1
	Hist1h2bc	104	Histone H2B type 1-C/E/G
	Hist1h4a	342	Histone H4
	Hist2h2aa1	323	Histone H2A type 2-A
	Hjurp	107	Holliday junction recognition protein
	Hook3	120	Protein Hook homolog 3
	Hsp90aa1	174	Heat shock protein HSP 90-alpha
	Ice1	109	Little elongation complex subunit 1
	Idh3a	466	Isocitrate dehydrogenase [NAD] subunit alpha, mitochondrial
	Ift122	174	Intraflagellar transport protein 122 homolog
	Igf2bp3	686	Insulin-like growth factor 2 mRNA-binding protein 3	479
	Ikbkap	241	Elongator complex protein 1
	Ikzf1	888	DNA-binding protein Ikaros
	Ikzf5	114	Zinc finger protein Pegasus
	Ilf3	334	Interleukin enhancer-binding factor 3
	Ilk	115	Integrin-linked protein kinase
	Immt	319	MICOS complex subunit Mic60	227
	Inpp5d	630	Phosphatidylinositol 3,4,5-trisphosphate 5-phosphatase 1
	Ints6	239	Integrator complex subunit 6
	Ints9	204	Integrator complex subunit 9
	Ipo8	130	Importin-8
	Iqgap1	316	Ras GTPase-activating-like protein IQGAP1
	Iqsec1	365	IQ motif and SEC7 domain-containing protein 1
	Jak1	890	Tyrosine-protein kinase JAK1
	Jak3	374	Tyrosine-protein kinase JAK3
	Jup	413	Junction plakoglobin
	Kank2	737	KN motif and ankyrin repeat domain-containing protein 2
	Kdm1a	151	Lysine-specific histone demethylase 1A
	Kdm3b	135	Lysine-specific demethylase 3B
	Kdm5a	180	Lysine-specific demethylase 5A
	Kdm5b	114	Lysine-specific demethylase 5B
	Kdm5c	265	Lysine-specific demethylase 5C
	Kif11	135	Kinesin-like protein KIF11
	Kif14	224	Kinesin-like protein KIF14
	Klf13	396	Krueppel-like factor 13
	Klhl6	222	Kelch-like protein 6
	Kpna2	319	Importin subunit alpha-1
	Kpna3	145	Importin subunit alpha-4
	Kpnb1	461	Importin subunit beta-1	151
	Ksr1	136	Kinase suppressor of Ras 1
	Ktn1	144	Kinectin
	Larp1	306	La-related protein 1	174
	Ldb1	4100	LIM domain-binding protein 1
	Lemd2	235	LEM domain-containing protein 2	131
	Lgals3bp	488	Galectin-3-binding protein	315
	Lima1	913	LIM domain and actin-binding protein 1	928
	Lmo2	4871	Rhombotin-2
	Lpxn	223	Leupaxin
	Lrch4	194	Leucine-rich repeat and calponin homology domain-containing protein 4
	Lrig2	167	Leucine-rich repeats and immunoglobulin-like domains protein 2
	Lrrc40	372	Leucine-rich repeat-containing protein 40
	Lrrc57	106	Leucine-rich repeat-containing protein 57
	Lsg1	130	Large subunit GTPase 1 homolog
	Lsp1	3034	Lymphocyte-specific protein 1	3127
	Luc7l2	150	Putative RNA-binding protein Luc7-like 2
	Lyl1	1639	Protein lyl-1
	Mad1l1	272	Mitotic spindle assembly checkpoint protein MAD1
	Magt1	133	Magnesium transporter protein 1
	Map3k20	146	Mitogen-activated protein kinase kinase kinase 20
	Map3k4	130	Mitogen-activated protein kinase kinase kinase 4
	Map3k7	182	Mitogen-activated protein kinase kinase kinase 7
	Mapkap1	246	Target of rapamycin complex 2 subunit MAPKAP1
	Marf1	221	Meiosis arrest female protein 1
	Mark2	116	Serine/threonine-protein kinase MARK2
	Mast3	185	Microtubule-associated serine/threonine-protein kinase 3
	Matr3	536	Matrin-3	133
	Mbd3	348	Methyl-CpG-binding domain protein 3
	Mbnl3	117	Muscleblind-like protein 3
	Mcm2	271	DNA replication licensing factor MCM2
	Mcm5	137	DNA replication licensing factor MCM5
	Mcm7	257	DNA replication licensing factor MCM7
	Mcrs1	109	Microspherule protein 1
	Mdh2	189	Malate dehydrogenase, mitochondrial
	Mef2c	151	Myocyte-specific enhancer factor 2C
	Mef2d	233	Myocyte-specific enhancer factor 2D
	Mex3c	127	RNA-binding E3 ubiquitin-protein ligase MEX3C
	Mkrn2	164	Probable E3 ubiquitin-protein ligase makorin-2
	Mlec	254	Malectin	132
	Mlf2	150	Myeloid leukemia factor 2
	Mn1	160	Transcriptional activator MN1
	Mogs	336	Mannosyl-oligosaccharide glucosidase
	Mov10	695	Putative helicase MOV-10	425
	Msi2	204	RNA-binding protein Musashi homolog 2
	Msto1	123	Protein misato homolog 1
	Mta1	354	Metastasis-associated protein MTA1
	Mta2	1116	Metastasis-associated protein MTA2	137
	Mta3	191	Metastasis-associated protein MTA3
	Mtdh	113	Protein LYRIC
	Mtmr3	687	Myotubularin-related protein 3
	Mybbp1a	829	Myb-binding protein 1A
	Mycbp2	426	E3 ubiquitin-protein ligase MYCBP2
	Myef2	319	Myelin expression factor 2
	N4bp3	299	NEDD4-binding protein 3
	Nacc1	232	Nucleus accumbens-associated protein 1
	Nat10	230	RNA cytidine acetyltransferase
	Ncapd2	167	Condensin complex subunit 1
	Ncaph2	120	Condensin-2 complex subunit H2
	Ncbp1	335	Nuclear cap-binding protein subunit 1	196
	Ncl	170	Nucleolin
	Ncoa2	318	Nuclear receptor coactivator 2
	Ncor1	120	Nuclear receptor corepressor 1
	Nde1	113	Nuclear distribution protein nudE homolog 1
	Ndufs3	125	NADH dehydrogenase [ubiquinone] iron-sulfur protein 3, mitochondrial
	Nek1	132	Serine/threonine-protein kinase Nek1
	Ngdn	119	Neuroguidin
	Nob1	158	RNA-binding protein NOB1
	Nop14	201	Nucleolar protein 14
	Nop56	399	Nucleolar protein 56
	Nrm	182	Nurim
	Nudt21	101	Cleavage and polyadenylation specificity factor subunit 5
	Nufip2	164	Nuclear fragile X mental retardation-interacting protein 2	124
	Nup107	235	Nuclear pore complex protein Nup107
	Nup133	339	Nuclear pore complex protein Nup133
	Nup35	139	Nucleoporin NUP53
	Nup93	190	Nuclear pore complex protein Nup93
	Nup98	157	Nuclear pore complex protein Nup98-Nup96
	Odr4	169	Protein odr-4 homolog
	Ogt	137	UDP-N-acetylglucosamine--peptide N-acetylglucosaminyltransferase 110 kDa subunit
	Otud4	1317	OTU domain-containing protein 4	627
	P4ha1	1024	Prolyl 4-hydroxylase subunit alpha-1	131
	P4ha2	495	Prolyl 4-hydroxylase subunit alpha-2
	P4hb	1139	Protein disulfide-isomerase
	Pabpc1	1249	Polyadenylate-binding protein 1	788
	Paf1	283	RNA polymerase II-associated factor 1 homolog
	Pan2	469	PAB-dependent poly(A)-specific ribonuclease subunit PAN2
	Pan3	591	PAB-dependent poly(A)-specific ribonuclease subunit PAN3
	Paxip1	125	PAX-interacting protein 1
	Pbrm1	506	Protein polybromo-1
	Pcbp1	387	Poly(rC)-binding protein 1
	Pcbp2	173	Poly(rC)-binding protein 2
	Pde3b	319	cGMP-inhibited 3',5'-cyclic phosphodiesterase B
	Pdlim2	133	PDZ and LIM domain protein 2
	Pdlim7	101	PDZ and LIM domain protein 7
	Pfkl	609	ATP-dependent 6-phosphofructokinase, liver type
	Pgam2	144	Phosphoglycerate mutase 2
	Pgam5	205	Serine/threonine-protein phosphatase PGAM5, mitochondrial
	Phb	128	Prohibitin
	Phf2	174	Lysine-specific demethylase PHF2
	Phf6	195	PHD finger protein 6
	Pik3cd	151	Phosphatidylinositol 4,5-bisphosphate 3-kinase catalytic subunit delta isoform
	Pkm	528	Pyruvate kinase PKM	299
	Pkp1	323	Plakophilin-1
	Plcg2	136	1-phosphatidylinositol 4,5-bisphosphate phosphodiesterase gamma-2
	Plec	5591	Plectin	5920
	Plekha7	466	Pleckstrin homology domain-containing family A member 7
	Plrg1	281	Pleiotropic regulator 1
	Pnn	230	Pinin
	Pogz	285	Pogo transposable element with ZNF domain
	Pold1	466	DNA polymerase delta catalytic subunit
	Poldip2	253	Polymerase delta-interacting protein 2
	Polr1b	168	DNA-directed RNA polymerase I subunit RPA2
	Polr2b	883	DNA-directed RNA polymerase II subunit RPB2
	Pom121	186	Nuclear envelope pore membrane protein POM 121
	Ppp1ca	264	Serine/threonine-protein phosphatase PP1-alpha catalytic subunit	138
	Ppp1r12a	160	Protein phosphatase 1 regulatory subunit 12A	217
	Ppp2ca	247	Serine/threonine-protein phosphatase 2A catalytic subunit alpha isoform
	Ppp2r1a	162	Serine/threonine-protein phosphatase 2A 65 kDa regulatory subunit A alpha isoform
	Ppp6c	304	Serine/threonine-protein phosphatase 6 catalytic subunit
	Ppp6r1	190	Serine/threonine-protein phosphatase 6 regulatory subunit 1
	Ppp6r3	251	Serine/threonine-protein phosphatase 6 regulatory subunit 3
	Prdx1	137	Peroxiredoxin-1
	Prkar1a	178	cAMP-dependent protein kinase type I-alpha regulatory subunit
	Prmt5	445	Protein arginine N-methyltransferase 5	187
	Prpf19	482	Pre-mRNA-processing factor 19	322
	Prpf31	1135	U4/U6 small nuclear ribonucleoprotein Prp31	554
	Prpf39	102	Pre-mRNA-processing factor 39
	Prpf8	106	Pre-mRNA-processing-splicing factor 8	182
	Prrc2a	103	Protein PRRC2A
	Prrc2c	469	Protein PRRC2C	189
	Psd4	413	PH and SEC7 domain-containing protein 4
	Psmb6	110	Proteasome subunit beta type-6
	Psmc2	130	26S protease regulatory subunit 7
	Psmd11	113	26S proteasome non-ATPase regulatory subunit 11
	Psmd13	288	26S proteasome non-ATPase regulatory subunit 13
	Psmd14	113	26S proteasome non-ATPase regulatory subunit 14
	Psmd2	169	26S proteasome non-ATPase regulatory subunit 2
	Psmd3	264	26S proteasome non-ATPase regulatory subunit 3
	Psmd7	186	26S proteasome non-ATPase regulatory subunit 7
	Psme3	150	Proteasome activator complex subunit 3
	Puf60	101	Poly(U)-binding-splicing factor PUF60
	Pum1	286	Pumilio homolog 1
	Pum2	225	Pumilio homolog 2
	Purb	287	Transcriptional activator protein Pur-beta
	Rab18	177	Ras-related protein Rab-18
	Rab8a	261	Ras-related protein Rab-8A
	Rac2	176	Ras-related C3 botulinum toxin substrate 2
	Rack1	315	Receptor of activated protein C kinase 1	131
	Rad21	278	Double-strand-break repair protein rad21 homolog
	Rad50	173	DNA repair protein RAD50
	Rad51	352	DNA repair protein RAD51 homolog 1
	Raly	394	RNA-binding protein Raly	160
	Ran	211	GTP-binding nuclear protein Ran
	Ranbp2	3259	E3 SUMO-protein ligase RanBP2	160
	Ranbp9	100	Ran-binding protein 9
	Rangap1	751	Ran GTPase-activating protein 1
	Rars	149	Arginine--tRNA ligase, cytoplasmic
	Rasal3	866	RAS protein activator like-3	244
	Rassf2	243	Ras association domain-containing protein 2
	Rbbp4	458	Histone-binding protein RBBP4
	Rbm10	1138	RNA-binding protein 10	250
	Rbm14	882	RNA-binding protein 14	327
	Rbm17	231	Splicing factor 45	161
	Rbm22	158	Pre-mRNA-splicing factor RBM22
	Rbm27	321	RNA-binding protein 27	164
	Rbm39	212	RNA-binding protein 39
	Rbm4	262	RNA-binding protein 4
	Rbm7	117	RNA-binding protein 7
	Rcc1	197	Regulator of chromosome condensation
	Rcl1	111	RNA 3'-terminal phosphate cyclase-like protein
	Rcn1	122	Reticulocalbin-1
	Rcn2	458	Reticulocalbin-2
	Reln	391	Reelin	132
	Rest	473	RE1-silencing transcription factor
	Rfc2	195	Replication factor C subunit 2
	Rfc3	191	Replication factor C subunit 3
	Rfc4	282	Replication factor C subunit 4
	Rfc5	306	Replication factor C subunit 5
	Rgs12	201	Regulator of G-protein signaling 12
	Rhoh	199	Rho-related GTP-binding protein RhoH
	Rictor	842	Rapamycin-insensitive companion of mTOR
	Rinl	204	Ras and Rab interactor-like protein
	Riok1	502	Serine/threonine-protein kinase RIO1	105
	Ripk3	172	Receptor-interacting serine/threonine-protein kinase 3
	Rnf114	482	E3 ubiquitin-protein ligase RNF114
	Rnf2	176	E3 ubiquitin-protein ligase RING2
	Rnf219	796	RING finger protein 219
	Rnf220	421	E3 ubiquitin-protein ligase Rnf220
	Rpap1	190	RNA polymerase II-associated protein 1
	Rpn1	456	Dolichyl-diphosphooligosaccharide--protein glycosyltransferase subunit 1	104
	Rpn2	267	Dolichyl-diphosphooligosaccharide--protein glycosyltransferase subunit 2
	Rps27a	195	Ubiquitin-40S ribosomal protein S27a	110
	Rpusd4	157	RNA pseudouridylate synthase domain-containing protein 4
	Rrbp1	107	Ribosome-binding protein 1
	Rsl1d1	148	Ribosomal L1 domain-containing protein 1
	Runx1	452	Runt-related transcription factor 1
	Runx3	178	Runt-related transcription factor 3
	Ruvbl1	590	RuvB-like 1	112
	Ruvbl2	732	RuvB-like 2	107
	Sap130	129	Histone deacetylase complex subunit SAP130
	Sart1	396	U4/U6.U5 tri-snRNP-associated protein 1
	Sec13	296	Protein SEC13 homolog
	Sec22b	197	Vesicle-trafficking protein SEC22b
	Sec61a1	154	Protein transport protein Sec61 subunit alpha isoform 1
	Senp3	154	Sentrin-specific protease 3
	Senp6	318	Sentrin-specific protease 6
	Serpinb5	107	Serpin B5
	Setd2	1402	Histone-lysine N-methyltransferase SETD2
	Setx	448	Probable helicase senataxin	4195
	Sf3a1	176	Splicing factor 3A subunit 1
	Sf3a3	256	Splicing factor 3A subunit 3
	Sf3b1	869	Splicing factor 3B subunit 1	266
	Sf3b3	554	Splicing factor 3B subunit 3	362
	Sf3b4	111	Splicing factor 3B subunit 4
	Sh2d3c	245	SH2 domain-containing protein 3C
	Shoc2	113	Leucine-rich repeat protein SHOC-2
	Sik3	148	Serine/threonine-protein kinase SIK3
	Sin3a	302	Paired amphipathic helix protein Sin3a
	Sipa1l1	1315	Signal-induced proliferation-associated 1-like protein 1	1546
	Skiv2l2	393	Superkiller viralicidic activity 2-like 2
	Slc25a5	287	ADP/ATP translocase 2
	Slc3a2	168	4F2 cell-surface antigen heavy chain	127
	Sltm	475	SAFB-like transcription modulator
	Slu7	402	Pre-mRNA-splicing factor SLU7
	Smarca4	165	Transcription activator BRG1	195
	Smarca5	259	SWI/SNF-related matrix-associated actin-dependent regulator of chromatin subfamily A member 5
	Smarcad1	195	SWI/SNF-related matrix-associated actin-dependent regulator of chromatin subfamily A containing DEAD/H box 1
	Smarcc1	323	SWI/SNF complex subunit SMARCC1
	Smarcd2	569	SWI/SNF-related matrix-associated actin-dependent regulator of chromatin subfamily D member 2
	Smc1a	847	Structural maintenance of chromosomes protein 1A
	Smc2	127	Structural maintenance of chromosomes protein 2
	Smc3	1113	Structural maintenance of chromosomes protein 3
	Smcr8	170	Guanine nucleotide exchange protein SMCR8
	Smg7	439	Protein SMG7
	Smpd4	308	Sphingomyelin phosphodiesterase 4
	Son	113	Protein SON
	Sp2	185	Transcription factor Sp2
	Spcs2	223	Signal peptidase complex subunit 2	154
	Specc1l	174	Cytospin-A
	Spg21	152	Maspardin
	Sptan1	445	Spectrin alpha chain, non-erythrocytic 1
	Sptbn1	256	Spectrin beta chain, non-erythrocytic 1	3627
	Srprb	234	Signal recognition particle receptor subunit beta
	Srrm2	2213	Serine/arginine repetitive matrix protein 2	1157
	Srsf1	642	Serine/arginine-rich splicing factor 1	345
	Srsf10	171	Serine/arginine-rich splicing factor 10
	Srsf3	149	Serine/arginine-rich splicing factor 3	154
	Srsf5	163	Serine/arginine-rich splicing factor 5
	Srsf6	279	Serine/arginine-rich splicing factor 6	267
	Srsf7	462	Serine/arginine-rich splicing factor 7	358
	Ssb	264	Lupus La protein homolog
	Ssbp2	867	Single-stranded DNA-binding protein 2
	Ssbp3	1123	Single-stranded DNA-binding protein 3
	Ssh2	1204	Protein phosphatase Slingshot homolog 2	1284
	Ssr1	166	Translocon-associated protein subunit alpha
	Stau1	267	Double-stranded RNA-binding protein Staufen homolog 1	116
	Stk3	143	Serine/threonine-protein kinase 3
	Stk38	309	Serine/threonine-protein kinase 38
	Stom	102	Erythrocyte band 7 integral membrane protein
	Stoml2	140	Stomatin-like protein 2, mitochondrial
	Strn	198	Striatin	111
	Strn4	144	Striatin-4
	Stx5	118	Syntaxin-5
	Sumo1	163	Small ubiquitin-related modifier 1
	Sun2	3929	SUN domain-containing protein 2	1408
	Supt16h	579	FACT complex subunit SPT16
	Syne3	102	Nesprin-3
	Synpo	190	Synaptopodin	108
	Szt2	118	Protein SZT2
	Tab1	241	TGF-beta-activated kinase 1 and MAP3K7-binding protein 1
	Tab2	148	TGF-beta-activated kinase 1 and MAP3K7-binding protein 2
	Tal1	658	T-cell acute lymphocytic leukemia protein 1 homolog
	Tbc1d15	134	TBC1 domain family member 15
	Tbl1x	214	F-box-like/WD repeat-containing protein TBL1X
	Tcf12	1891	Transcription factor 12
	Tcf3	1375	Transcription factor E2-alpha
	Tcp1	664	T-complex protein 1 subunit alpha	142
	Tcp11l2	152	T-complex protein 11-like protein 2
	Tecr	115	Very-long-chain enoyl-CoA reductase
	Tfrc	154	Transferrin receptor protein 1	197
	Thoc1	138	THO complex subunit 1
	Thoc6	172	THO complex subunit 6 homolog
	Thrap3	1622	Thyroid hormone receptor-associated protein 3	1189
	Timm50	303	Mitochondrial import inner membrane translocase subunit TIM50
	Tk1	436	Thymidine kinase, cytosolic
	Tle3	128	Transducin-like enhancer protein 3
	Tmed4	114	Transmembrane emp24 domain-containing protein 4
	Tmed9	142	Transmembrane emp24 domain-containing protein 9
	Tmod3	1026	Tropomodulin-3	697
	Tmpo	1002	Lamina-associated polypeptide 2, isoforms beta/delta/epsilon/gamma	484
	Top2a	567	DNA topoisomerase 2-alpha
	Tpi1	108	Triosephosphate isomerase
	Tpm3	180	Tropomyosin alpha-3 chain	208
	Tprn	126	Taperin	228
	Tra2a	535	Transformer-2 protein homolog alpha	245
	Tra2b	342	Transformer-2 protein homolog beta
	Trafd1	415	TRAF-type zinc finger domain-containing protein 1
	Trim21	107	E3 ubiquitin-protein ligase TRIM21
	Trim28	1174	Transcription intermediary factor 1-beta
	Trim32	142	E3 ubiquitin-protein ligase TRIM32
	Trim33	159	E3 ubiquitin-protein ligase TRIM33
	Trim35	187	Tripartite motif-containing protein 35
	Trim37	278	E3 ubiquitin-protein ligase TRIM37
	Trim41	162	E3 ubiquitin-protein ligase TRIM41
	Tufm	223	Elongation factor Tu, mitochondrial
	U2af1	211	Splicing factor U2AF 35 kDa subunit
	U2af2	251	Splicing factor U2AF 65 kDa subunit
	U2surp	168	U2 snRNP-associated SURP motif-containing protein
	Ubap2l	370	Ubiquitin-associated protein 2-like
	Ubr2	162	E3 ubiquitin-protein ligase UBR2
	Ubr4	492	E3 ubiquitin-protein ligase UBR4
	Ubr5	1231	E3 ubiquitin-protein ligase UBR5
	Uhmk1	146	Serine/threonine-protein kinase Kist
	Upf1	1347	Regulator of nonsense transcripts 1	476
	Usp11	265	Ubiquitin carboxyl-terminal hydrolase 11
	Usp19	161	Ubiquitin carboxyl-terminal hydrolase 19
	Utp15	116	U3 small nucleolar RNA-associated protein 15 homolog
	Vapa	159	Vesicle-associated membrane protein-associated protein A
	Vars	149	Valine--tRNA ligase
	Vcp	327	Transitional endoplasmic reticulum ATPase	576
	Vdac1	188	Voltage-dependent anion-selective channel protein 1	122
	Vdac2	269	Voltage-dependent anion-selective channel protein 2	274
	Vim	2606	Vimentin	1660
	Vps13a	107	Vacuolar protein sorting-associated protein 13A
	Vps16	108	Vacuolar protein sorting-associated protein 16 homolog
	Vps8	227	Vacuolar protein sorting-associated protein 8 homolog
	Vrk2	197	Serine/threonine-protein kinase VRK2
	Wapl	123	Wings apart-like protein homolog
	Wdr33	581	pre-mRNA 3' end processing protein WDR33
	Wdr37	117	WD repeat-containing protein 37
	Wdr45	122	WD repeat domain phosphoinositide-interacting protein 4
	Wdr5	242	WD repeat-containing protein 5
	Wdr59	104	WD repeat-containing protein 59
	Wdr61	150	WD repeat-containing protein 61
	Wdr77	150	Methylosome protein 50
	Wdr82	202	WD repeat-containing protein 82
	Wiz	438	Protein Wiz
	Xpo5	155	Exportin-5
	Xrn2	110	5'-3' exoribonuclease 2
	Ybx1	530	Nuclease-sensitive element-binding protein 1	199
	Ythdc1	251	YTH domain-containing protein 1
	Ythdf2	179	YTH domain-containing family protein 2
	Ywhaz	300	14-3-3 protein zeta/delta
	Yy1	464	Transcriptional repressor protein YY1
	Zbed4	197	Zinc finger BED domain-containing protein 4
	Zbtb1	634	Zinc finger and BTB domain-containing protein 1
	Zbtb24	180	Zinc finger and BTB domain-containing protein 24
	Zbtb9	108	Zinc finger and BTB domain-containing protein 9
	Zc3h18	212	Zinc finger CCCH domain-containing protein 18
	Zc3hav1	276	Zinc finger CCCH-type antiviral protein 1
	Zeb2	411	Zinc finger E-box-binding homeobox 2
	Zfp91	191	E3 ubiquitin-protein ligase ZFP91
	Zfr	382	Zinc finger RNA-binding protein
	Zkscan1	324	Zinc finger protein with KRAB and SCAN domains 1
	Zkscan3	408	Zinc finger protein with KRAB and SCAN domains 3
	Zmym2	172	Zinc finger MYM-type protein 2
	Znf143	287	Zinc finger protein 143
	Znf148	698	Zinc finger protein 148
	Znf24	651	Zinc finger protein 24
	Znf281	257	Zinc finger protein 281
	Znf326	240	DBIRD complex subunit ZNF326
	Znf346	234	Zinc finger protein 346
	Znf592	374	Zinc finger protein 592
	Znf622	311	Zinc finger protein 622
	Znf629	297	Zinc finger protein 629
	Znf639	158	Zinc finger protein 639
	Znf654	136	Zinc finger protein 654
	Znf687	546	Zinc finger protein 687
	Znf771	104	Zinc finger protein 771

## Sheet: Sheet2
	Gene name	Mascot score	Description
	Lmo2	4871	Rhombotin-2
	Lyl1	1639	Protein lyl-1
	Tcf12	1891	Transcription factor 12, HEB
	Tcf3	1375	Transcription factor E2-alpha, E2A
	Ldb1	4100	LIM domain-binding protein 1
	Tal1	658	T-cell acute lymphocytic leukemia protein 1 homolog
	Cbfa2t3	1339	Protein CBFA2T3, ETO2, MTG16
	Cbfa2t2	471	Protein CBFA2T2, MTGR1
	Zbtb1	634	Zinc finger and BTB domain-containing protein 1
