# Supplementary material for: Transcription factor Zbtb1 interacts with bridging factor Lmo2 and maintains the T-lineage differentiation capacity of lymphoid progenitor cells
Source: J Biol Chem. 2022 Sep 17;298(11):102506. doi: 10.1016/j.jbc.2022.102506 (PMC9582733; doi:10.1016/j.jbc.2022.102506)
Supplement: Table S2 [file mmc3.xlsx]

## Sheet: Lmo2 DEGs
Table S2 List of DEGs in Lmo2-, Zbtb1-, Cbfa2t2, or Cbfa2t3-deficient cells
DEGs in sgLmo2-introduced Ebf1-deficient lymphoid progenitors (TPM values)
Geneid	symbol	type	Length	sgControl rep1	sgControl rep2	sgControl rep3	sgLmo2 rep1	sgLmo2 rep2	sgLmo2 rep3	sgZbtb1 rep1	sgZbtb1 rep2	sgZbtb1 rep3	sgCbfa2t2 rep1	sgCbfa2t2 rep2	sgCbfa2t2 rep3	sgCbfa2t3 rep1	sgCbfa2t3 rep2	sgCbfa2t3 rep3	sgCont AVE	sgLmo2 AVE	sgZbtb1 AVE	sgCbfa2t2 AVE	sgCbfa2t3AVE	sgCont STDV	sgLmo2 STDV	sgZbtb1 STDV	sgCbfa2t2 STDV	sgCbfa2t3 STDV	TTEST sgLmo2	TTEST sgZbtb1	TTEST sgCbfa2t2	TTEST sgCbfa2t3	symbol	Log2FC sgLmo2	Log2FC sgZbtb1	Log2FC sgCbfa2t2	Log2FC sgCbfa2t3
ENSMUSG00000098206	A430106G13Rik	lncRNA	3388	10.453	8.103	12.9	0.565	4.4	4.382	0	4.781	5.892	4.257	6.681	6.762	5.361	2.283	10.524	10.4853	3.11567	3.55767	5.9	6.056	2.39866	2.20896	3.13071	1.42346	4.16423	0.0173276	0.0383127	0.0465184	0.185631	A430106G13Rik	-1.75076	-1.55937	-0.829586	-0.791936
ENSMUSG00000106717	Gm42798	TEC	3972	16.841	12.154	11.14	5.654	1.955	4.382	6.145	7.171	7.365	7.982	3.34	5.313	1.072	5.138	4.431	13.3783	3.997	6.89367	5.545	3.547	3.04131	1.87931	0.65558	2.32968	2.17237	0.0104571	0.0225537	0.0239808	0.0103694	Gm42798	-1.74291	-0.956555	-1.27064	-1.91523
ENSMUSG00000038895	Zfp653	protein_coding	4938	11.033	11.575	8.209	5.088	0.488	3.834	11.173	6.693	5.892	10.111	7.158	8.694	10.723	7.422	13.848	10.2723	3.13667	7.91933	8.65433	10.6643	1.80733	2.37796	2.84608	1.4769	3.2134	0.0144006	0.293294	0.296109	0.862846	Zfp653	-1.71146	-0.375313	-0.247269	0.0540299
ENSMUSG00000106751	Gm42467	TEC	1447	15.679	12.154	12.9	3.958	4.4	5.478	7.262	9.084	2.946	4.789	4.772	6.762	5.897	3.996	8.309	13.5777	4.612	6.43067	5.441	6.06733	1.85764	0.781862	3.15232	1.14405	2.16154	0.00152695	0.0277034	0.0029573	0.0103064	Gm42467	-1.55777	-1.0782	-1.31929	-1.1621
ENSMUSG00000026707	Nsun6	protein_coding	5006	13.937	8.103	14.072	2.827	4.888	6.573	15.642	5.737	11.293	7.45	9.544	13.041	6.433	5.138	7.201	12.0373	4.76267	10.8907	10.0117	6.25733	3.4079	1.87614	4.96474	2.82469	1.04266	0.0317062	0.75809	0.472342	0.0483601	Nsun6	-1.33767	-0.144424	-0.265834	-0.943896
ENSMUSG00000109157	Gm44829	TEC	3193	13.937	13.312	17.004	2.261	8.311	7.669	7.821	6.693	11.293	12.772	3.817	9.177	6.433	9.135	6.647	14.751	6.08033	8.60233	8.58867	7.405	1.97602	3.32318	2.39747	4.5064	1.50204	0.0177755	0.0265881	0.0959021	0.00685667	Gm44829	-1.27859	-0.778013	-0.780307	-0.994241
ENSMUSG00000037977	6430571L13Rik	protein_coding	2912	9.291	13.891	16.418	2.827	8.311	6.026	5.586	6.215	3.437	3.193	6.203	4.83	4.825	9.135	9.971	13.2	5.72133	5.07933	4.742	7.977	3.6134	2.75467	1.45666	1.50693	2.76153	0.0463545	0.0225515	0.0200878	0.117559	6430571L13Rik	-1.20611	-1.37783	-1.47697	-0.72662
ENSMUSG00000026142	Rhbdd1	protein_coding	6966	12.776	12.733	9.968	5.088	5.866	4.93	6.145	12.431	12.275	11.708	7.635	13.524	7.506	4.567	6.093	11.8257	5.29467	10.2837	10.9557	6.05533	1.60893	0.501056	3.58504	3.01572	1.46986	0.00256372	0.534006	0.682096	0.0101358	Rhbdd1	-1.15931	-0.201567	-0.110244	-0.965643
ENSMUSG00000018774	Cd68	protein_coding	1257	10.453	10.997	10.554	6.785	3.422	4.382	6.145	6.215	2.946	12.24	6.681	6.762	5.361	10.848	7.755	10.668	4.863	5.102	8.561	7.988	0.289363	1.73233	1.86748	3.18636	2.75091	0.00460859	0.0069754	0.317679	0.168621	Cd68	-1.13337	-1.06415	-0.317438	-0.417383
ENSMUSG00000054836	Elp6	protein_coding	2872	14.518	16.785	17.591	8.481	10.755	3.286	12.29	10.518	9.82	5.854	10.976	12.075	14.476	15.416	8.863	16.298	7.50733	10.876	9.635	12.9183	1.59333	3.82851	1.27332	3.32023	3.54333	0.0213594	0.00999791	0.0350597	0.206354	Elp6	-1.11832	-0.583547	-0.758338	-0.335275
ENSMUSG00000038500	Prr3	protein_coding	3783	9.872	16.206	13.486	7.35	7.333	3.834	7.821	12.431	11.784	7.45	16.225	9.66	11.795	2.854	6.647	13.188	6.17233	10.6787	11.1117	7.09867	3.1775	2.02507	2.49587	4.56406	4.48758	0.0321287	0.342628	0.553076	0.127547	Prr3	-1.09534	-0.304494	-0.247151	-0.893606
ENSMUSG00000000861	Bcl11a	protein_coding	13175	38.909	57.3	38.113	18.659	26.889	17.53	23.463	32.512	19.149	34.592	34.36	28.981	30.025	28.548	23.265	44.774	21.026	25.0413	32.6443	27.2793	10.8551	5.10879	6.81988	3.17466	3.55409	0.0265717	0.0560359	0.136779	0.0568104	Bcl11a	-1.09049	-0.83835	-0.455829	-0.714853
ENSMUSG00000033540	Idua	protein_coding	4204	12.195	9.839	14.659	4.523	4.4	8.765	2.793	7.171	11.784	5.854	8.112	12.558	9.114	7.422	9.417	12.231	5.896	7.24933	8.84133	8.651	2.4102	2.48539	4.49601	3.41099	1.07507	0.0338799	0.166014	0.232526	0.0785526	Idua	-1.05273	-0.754622	-0.468207	-0.499604
ENSMUSG00000038949	Cnst	protein_coding	8859	8.711	9.839	11.727	3.958	6.355	4.382	2.793	9.084	10.802	10.111	9.067	7.245	5.361	9.135	2.769	10.0923	4.89833	7.55967	8.80767	5.755	1.52388	1.2792	4.21648	1.45049	3.20124	0.0106451	0.383261	0.349861	0.101466	Cnst	-1.0429	-0.416865	-0.196428	-0.810372
ENSMUSG00000097908	4933404O12Rik	lncRNA	4748	14.518	10.997	8.209	5.088	4.888	6.573	8.379	5.737	12.766	8.514	6.681	4.347	12.867	13.132	12.74	11.2413	5.51633	8.96067	6.514	12.913	3.16159	0.920548	3.55042	2.08851	0.200007	0.0394981	0.452741	0.0967902	0.412435	4933404O12Rik	-1.02703	-0.327135	-0.787198	0.200011
ENSMUSG00000041515	Irf8	protein_coding	7055	110.92	120.389	115.514	50.888	58.178	61.903	137.428	164.474	158.107	119.209	110.239	122.205	128.679	166.154	119.098	115.608	56.9897	153.336	117.218	137.977	4.73519	5.60283	14.14	6.22658	24.8678	0.000157981	0.0118537	0.739488	0.200632	Irf8	-1.02046	0.407463	0.0199529	0.255191
ENSMUSG00000024334	H2-Oa	protein_coding	1407	4.065	7.524	4.104	16.397	13.2	19.173	11.173	12.909	17.185	15.965	16.225	21.253	10.723	21.126	10.524	5.231	16.2567	13.7557	17.8143	14.1243	1.98589	2.98897	3.09413	2.98081	6.06444	0.00599891	0.0159175	0.00368722	0.0732467	H2-Oa	1.63587	1.39487	1.76788	1.43302
ENSMUSG00000042348	Arl15	protein_coding	3515	6.388	5.209	5.277	10.177	16.133	12.052	6.145	5.259	6.383	5.854	4.295	4.83	6.97	12.561	7.201	5.62467	12.7873	5.929	4.993	8.91067	0.66194	3.04533	0.592314	0.792179	3.16339	0.0163894	0.584821	0.348984	0.153031	Arl15	1.18488	0.0760212	-0.171861	0.663766
ENSMUSG00000034674	Tdg	protein_coding	5374	8.13	7.524	7.622	19.224	16.622	16.434	13.966	11.474	11.784	7.982	7.158	8.211	8.578	15.987	6.647	7.75867	17.4267	12.408	7.78367	10.404	0.325296	1.55937	1.35814	0.553809	4.93048	0.000463025	0.00448908	0.949484	0.406269	Tdg	1.16742	0.67739	0.00464118	0.423258
ENSMUSG00000003344	Btbd2	protein_coding	3586	4.645	9.26	8.209	15.266	18.088	13.695	18.435	6.215	10.311	9.579	10.976	12.075	14.476	8.564	4.985	7.37133	15.683	11.6537	10.8767	9.34167	2.41885	2.22599	6.21966	1.25096	4.79305	0.01188	0.328675	0.0896578	0.559549	Btbd2	1.0892	0.660786	0.561239	0.341754
ENSMUSG00000019822	Smpd2	protein_coding	4468	8.13	4.63	9.968	11.874	15.644	19.721	15.083	15.778	18.167	19.69	11.453	20.287	15.548	10.277	9.971	7.576	15.7463	16.3427	17.1433	11.932	2.71178	3.9245	1.61768	4.93701	3.13528	0.0412836	0.00859305	0.0423079	0.142864	Smpd2	1.05551	1.10914	1.17814	0.655328
ENSMUSG00000019866	Crybg1	protein_coding	7799	13.356	12.733	15.831	33.36	30.311	20.817	12.29	6.693	4.419	14.901	16.225	11.109	12.331	15.987	8.863	13.9733	28.1627	7.80067	14.0783	12.3937	1.63867	6.54165	4.05072	2.65536	3.56241	0.0218804	0.0706922	0.956317	0.523761	Crybg1	1.01111	-0.841007	0.0108003	-0.173073
ENSMUSG00000020590	Snx13	protein_coding	7866	5.226	9.26	9.968	15.266	14.666	19.173	9.497	10.04	8.838	14.369	23.384	9.177	16.084	15.416	20.495	8.15133	16.3683	9.45833	15.6433	17.3317	2.55803	2.44737	0.601932	7.18872	2.75981	0.0158622	0.43757	0.164228	0.0134174	Snx13	1.0058	0.21455	0.94044	1.0883

## Sheet: Zbtb1 DEGs
DEGs in sgZbtb1-introduced Ebf1-deficient lymphoid progenitors (TPM values)
Geneid	symbol	type	Length	sgControl rep1	sgControl rep2	sgControl rep3	sgLmo2 rep1	sgLmo2 rep2	sgLmo2 rep3	sgZbtb1 rep1	sgZbtb1 rep2	sgZbtb1 rep3	sgCbfa2t2 rep1	sgCbfa2t2 rep2	sgCbfa2t2 rep3	sgCbfa2t3 rep1	sgCbfa2t3 rep2	sgCbfa2t3 rep3	sgCont AVE	sgLmo2 AVE	sgZbtb1 AVE	sgCbfa2t2 AVE	sgCbfa2t3AVE	sgCont STDV	sgLmo2 STDV	sgZbtb1 STDV	sgCbfa2t2 STDV	sgCbfa2t3 STDV	TTEST sgLmo2	TTEST sgZbtb1	TTEST sgCbfa2t2	TTEST sgCbfa2t3	symbol	Log2FC sgLmo2	Log2FC sgZbtb1	Log2FC sgCbfa2t2	Log2FC sgCbfa2t3
ENSMUSG00000025461	Cd163l1	protein_coding	3851	23.229	13.891	19.936	22.617	20.533	22.46	2.234	0	0.491	10.111	3.34	9.177	11.795	3.996	3.323	19.0187	21.87	0.908333	7.54267	6.37133	4.7361	1.16053	1.17402	3.66945	4.70907	0.368439	0.00301082	0.0294431	0.0305031	Cd163l1	0.201537	-4.38805	-1.33427	-1.57775
ENSMUSG00000030854	Ptpn5	protein_coding	5794	7.549	8.681	16.418	5.654	13.2	7.669	1.117	0.478	1.964	4.789	7.635	6.279	2.144	5.138	4.431	10.8827	8.841	1.18633	6.23433	3.90433	4.82704	3.90714	0.745422	1.42353	1.56494	0.599516	0.0263297	0.18489	0.0758298	Ptpn5	-0.299751	-3.19745	-0.803725	-1.47888
ENSMUSG00000102423	Gm37465	TEC	3290	10.453	17.363	7.622	5.088	11.244	13.147	1.675	0.478	2.946	2.66	0.477	4.347	6.433	1.141	7.201	11.8127	9.82633	1.69967	2.49467	4.925	5.01082	4.21239	1.23418	1.94029	3.29946	0.626979	0.0274225	0.0398018	0.11766	Gm37465	-0.26561	-2.79701	-2.24342	-1.26214
ENSMUSG00000030287	Itpr2	protein_coding	14802	19.745	40.515	41.045	29.967	37.644	44.921	4.469	5.259	4.91	30.866	24.338	20.287	20.91	29.69	16.618	33.7683	37.5107	4.87933	25.1637	22.406	12.1475	7.47789	0.395892	5.33761	6.66317	0.673104	0.0146486	0.324188	0.22851	Itpr2	0.15163	-2.79092	-0.424329	-0.591786
ENSMUSG00000000031	H19	lncRNA	2460	41.232	72.349	54.532	67.286	87.022	94.225	8.938	5.259	10.311	33.527	70.152	47.819	15.548	13.132	27.143	56.0377	82.8443	8.16933	50.4993	18.6077	15.613	13.9469	2.61224	18.459	7.48987	0.0908326	0.00635097	0.711791	0.020054	H19	0.564006	-2.77811	-0.150133	-1.5905
ENSMUSG00000104524	Gm37333	TEC	2251	4.645	12.733	14.659	3.958	7.822	9.312	0.558	3.346	0.982	4.789	2.386	7.728	1.608	7.422	6.093	10.679	7.03067	1.62867	4.96767	5.041	5.31359	2.76333	1.50229	2.67548	3.04642	0.350897	0.0469234	0.171684	0.186084	Gm37333	-0.603043	-2.71301	-1.10414	-1.08299
ENSMUSG00000000303	Cdh1	protein_coding	4574	38.909	38.779	36.941	44.103	37.155	39.443	6.145	6.693	5.401	26.609	19.089	37.675	13.94	7.422	18.28	38.2097	40.2337	6.07967	27.791	13.214	1.10062	3.54084	0.648473	9.34921	5.46529	0.397965	1.66004e-06	0.12772	0.00148212	Cdh1	0.0744656	-2.65187	-0.45932	-1.53187
ENSMUSG00000009214	Mymk	protein_coding	1511	16.841	8.103	18.177	10.177	15.644	8.217	1.675	1.912	3.437	5.321	6.203	6.279	9.114	5.709	11.078	14.3737	11.346	2.34133	5.93433	8.63367	5.47149	3.84903	0.956246	0.53252	2.71654	0.476916	0.0199112	0.05645	0.178961	Mymk	-0.341244	-2.61803	-1.27627	-0.735383
ENSMUSG00000103591	Gm38365	TEC	2993	11.614	12.154	19.936	6.785	7.333	22.46	3.351	1.434	2.455	9.047	4.295	4.83	7.506	6.851	7.201	14.568	12.1927	2.41333	6.05733	7.186	4.65666	8.89599	0.959179	2.60291	0.327758	0.702992	0.0114398	0.0506838	0.0519606	Gm38365	-0.256789	-2.5937	-1.26605	-1.01954
ENSMUSG00000024910	Ctsw	protein_coding	1887	35.424	35.306	33.422	31.664	42.044	32.321	4.469	7.171	6.874	39.381	23.861	27.049	18.765	23.41	21.603	34.7173	35.343	6.17133	30.097	21.2593	1.12334	5.81253	1.48172	8.19667	2.34149	0.863661	1.1889e-05	0.388176	0.000852656	Ctsw	0.0257684	-2.492	-0.206036	-0.70756
ENSMUSG00000062372	Otof	protein_coding	7904	9.872	9.26	17.591	10.743	16.622	13.695	1.675	1.912	2.946	4.257	8.112	6.279	6.433	7.993	3.877	12.241	13.6867	2.17767	6.216	6.101	4.64333	2.93951	0.675866	1.92827	2.07799	0.672291	0.0205699	0.106554	0.104766	Otof	0.16105	-2.49087	-0.977663	-1.0046
ENSMUSG00000034361	Cpne2	protein_coding	3200	41.232	38.2	35.182	41.841	42.533	32.869	10.055	4.781	5.892	19.158	21.952	25.6	17.157	16.558	16.618	38.2047	39.081	6.90933	22.2367	16.7777	3.025	5.39086	2.78029	3.23042	0.329879	0.818119	0.000190684	0.00334262	0.000259428	Cpne2	0.0327185	-2.46713	-0.780808	-1.18721
ENSMUSG00000034634	Ly6d	protein_coding	744	134.15	154.538	185.878	179.241	222.934	198.31	27.932	36.815	23.568	101.115	94.49	95.638	55.225	67.375	50.962	158.189	200.162	29.4383	97.081	57.854	26.0565	21.9053	6.75074	3.54039	8.51648	0.0995736	0.00115868	0.0157986	0.00317042	Ly6d	0.339519	-2.42588	-0.704385	-1.45116
ENSMUSG00000050335	Lgals3	protein_coding	1858	24.971	21.994	34.595	31.664	48.4	38.895	5.586	6.693	2.946	21.819	38.655	24.151	16.621	11.99	19.942	27.1867	39.653	5.075	28.2083	16.1843	6.58621	8.39371	1.92506	9.12191	3.99394	0.113008	0.00505254	0.882644	0.0686475	Lgals3	0.544531	-2.42142	0.0532222	-0.748301
ENSMUSG00000054892	Txk	protein_coding	10955	44.716	48.618	44.563	35.056	50.844	62.451	10.055	13.387	4.419	27.141	27.201	40.574	12.331	25.694	20.495	45.9657	49.4503	9.287	31.6387	19.5067	2.29826	13.7506	4.53306	7.73828	6.7361	0.687387	0.000235623	0.037145	0.00299295	Txk	0.105424	-2.30727	-0.538868	-1.23659
ENSMUSG00000088252	Snord13	snoRNA	104	56.331	98.973	87.955	52.019	107.067	53.138	15.642	23.428	17.676	37.253	65.857	60.861	22.518	31.403	36.006	81.0863	70.7413	18.9153	54.657	29.9757	22.1352	31.4639	4.03824	15.2779	6.85635	0.665614	0.00873835	0.163968	0.018774	Snord13	-0.196905	-2.0999	-0.569053	-1.43567
ENSMUSG00000107286	Gm43788	TEC	2417	23.81	26.045	34.009	8.481	20.044	34.512	6.145	8.606	5.892	17.562	5.726	14.007	11.259	13.703	19.942	27.9547	21.0123	6.881	12.4317	14.968	5.36097	13.0425	1.49924	6.07322	4.47759	0.441864	0.00279781	0.0294065	0.0322709	Gm43788	-0.411853	-2.0224	-1.16907	-0.901208
ENSMUSG00000067149	Jchain	protein_coding	2517	853.101	1158.74	1195.02	1096.94	1423.65	1502.67	216.757	317.951	255.819	727.5	1197.36	1027.87	606.402	759.973	714.035	1068.95	1341.09	263.509	984.244	693.47	187.812	215.098	51.0334	237.948	78.8239	0.174156	0.00200532	0.653682	0.0331213	Jchain	0.327202	-2.02028	-0.119112	-0.624294
ENSMUSG00000025912	Mybl1	protein_coding	5402	15.099	13.891	8.209	8.481	7.822	12.052	3.91	2.868	2.455	5.321	6.681	0.966	6.433	3.996	11.078	12.3997	9.45167	3.07767	4.32267	7.169	3.67914	2.27593	0.749818	2.98543	3.59791	0.303286	0.0126439	0.0418586	0.153117	Mybl1	-0.391661	-2.01039	-1.52031	-0.790458
ENSMUSG00000048251	Bcl11b	protein_coding	8111	24.39	20.257	18.763	29.402	18.088	28.486	5.586	4.303	5.892	24.48	6.203	12.075	15.548	5.709	13.294	21.1367	25.3253	5.26033	14.2527	11.517	2.91481	6.28443	0.843074	9.33107	5.15459	0.354082	0.00082164	0.289577	0.0481353	Bcl11b	0.260833	-2.00652	-0.568516	-0.875983
ENSMUSG00000073102	Drc1	protein_coding	2683	10.453	27.203	22.868	33.925	26.4	31.773	3.91	2.868	8.838	12.24	22.429	13.524	15.548	6.851	14.956	20.1747	30.6993	5.20533	16.0643	12.4517	8.69374	3.87569	3.18883	5.54923	4.85934	0.127986	0.0488152	0.527988	0.250388	Drc1	0.605662	-1.95448	-0.328684	-0.696206
ENSMUSG00000104292	Gm38042	TEC	5208	19.745	19.679	19.936	6.219	10.755	20.269	7.821	2.868	5.401	17.029	3.817	9.177	14.476	9.135	18.28	19.7867	12.4143	5.36333	10.0077	13.9637	0.13347	7.17047	2.47671	6.64505	4.59398	0.149597	0.000546581	0.0634124	0.0932228	Gm38042	-0.672522	-1.88333	-0.983423	-0.502851
ENSMUSG00000074342	I830077J02Rik	protein_coding	2865	24.39	22.572	29.904	13.004	21.511	27.391	5.586	3.346	12.275	15.965	32.451	22.702	17.693	15.987	21.603	25.622	20.6353	7.069	23.706	18.4277	3.8181	7.23336	4.64556	8.28873	2.87918	0.350531	0.00590943	0.734525	0.0596829	I830077J02Rik	-0.312266	-1.85781	-0.112131	-0.47551
ENSMUSG00000068227	Il2rb	protein_coding	4287	61.558	50.933	38.113	53.716	75.778	65.19	18.994	13.865	8.838	27.673	43.904	31.879	44.501	38.826	36.56	50.2013	64.8947	13.899	34.4853	39.9623	11.7396	11.034	5.07809	8.42354	4.09064	0.189339	0.00795316	0.132678	0.226872	Il2rb	0.370374	-1.85274	-0.541743	-0.329085
ENSMUSG00000004933	Matk	protein_coding	4594	13.356	16.785	24.041	11.874	20.533	17.53	3.351	6.215	5.892	10.643	8.59	16.422	12.331	10.277	9.417	18.0607	16.6457	5.15267	11.885	10.675	5.45553	4.39672	1.56862	4.06103	1.49721	0.744139	0.0169808	0.190877	0.0865624	Matk	-0.117704	-1.80946	-0.603709	-0.758615
ENSMUSG00000024027	Glp1r	protein_coding	5811	28.456	21.994	21.695	24.313	26.889	26.295	3.91	9.562	7.856	23.948	11.93	11.592	15.012	17.7	12.74	24.0483	25.8323	7.10933	15.8233	15.1507	3.82008	1.34888	2.89904	7.0382	2.48291	0.488127	0.00361466	0.149864	0.0277197	Glp1r	0.103241	-1.75815	-0.603883	-0.666556
ENSMUSG00000029767	Calu	protein_coding	4663	63.3	63.088	58.05	53.716	49.866	65.19	22.346	19.124	13.257	68.119	71.106	52.166	76.671	60.523	43.761	61.4793	56.2573	18.2423	63.797	60.3183	2.97178	7.97183	4.6082	10.1829	16.456	0.347648	0.000166457	0.724335	0.91008	Calu	-0.12806	-1.75281	0.0533871	-0.027505
ENSMUSG00000003500	Impdh1	protein_coding	3294	68.526	43.409	53.945	57.674	52.8	58.068	15.642	16.256	17.676	57.476	37.7	36.709	45.574	51.959	48.193	55.2933	56.1807	16.5247	43.9617	48.5753	12.6127	2.93436	1.04328	11.7142	3.20962	0.911247	0.00606322	0.317834	0.421821	Impdh1	0.0229682	-1.74248	-0.330859	-0.186882
ENSMUSG00000004661	Arid3b	protein_coding	7976	23.81	36.464	29.904	21.486	26.889	29.582	3.91	17.212	5.892	18.626	22.429	16.422	15.012	29.69	14.956	30.0593	25.9857	9.00467	19.159	19.886	6.32843	4.1229	7.17651	3.03876	8.49056	0.403099	0.0189185	0.0546935	0.17145	Arid3b	-0.210097	-1.73907	-0.649791	-0.59606
ENSMUSG00000031762	Mt2	protein_coding	588	21.487	23.73	18.763	14.135	10.266	15.886	7.262	7.649	4.419	17.029	17.657	13.524	25.735	30.261	21.049	21.3267	13.429	6.44333	16.07	25.6817	2.48738	2.87575	1.76377	2.22715	4.60623	0.0228055	0.00107256	0.0526047	0.223046	Mt2	-0.667307	-1.72678	-0.408289	0.26808
ENSMUSG00000034613	Ppm1h	protein_coding	10226	7.549	10.418	12.313	9.612	10.266	15.338	4.469	3.346	1.473	10.111	11.453	10.626	1.608	6.28	8.309	10.0933	11.7387	3.096	10.73	5.399	2.39854	3.13422	1.51356	0.677018	3.43627	0.510205	0.0129165	0.681024	0.12434	Ppm1h	0.217866	-1.70493	0.0882474	-0.902639
ENSMUSG00000019852	Arfgef3	protein_coding	14579	38.909	45.145	53.359	31.664	43.511	56.973	11.173	16.256	14.73	25.544	42.473	37.675	20.374	35.4	28.805	45.8043	44.0493	14.053	35.2307	28.193	7.24753	12.6631	2.60825	8.72518	7.53167	0.845143	0.00203535	0.181693	0.043315	Arfgef3	-0.0563639	-1.70461	-0.378652	-0.700147
ENSMUSG00000107116	Gm43274	TEC	5000	15.099	14.469	18.177	5.654	8.311	13.147	5.586	6.693	2.455	8.514	2.863	1.932	4.289	6.28	11.632	15.915	9.03733	4.91133	4.43633	7.40033	1.98411	3.79894	2.19808	3.56191	3.79754	0.0498451	0.00299736	0.00818275	0.0262447	Gm43274	-0.816418	-1.6962	-1.84295	-1.10472
ENSMUSG00000102808	5430420F09Rik	TEC	1799	6.388	12.154	12.9	2.827	6.355	8.217	5.586	3.824	0.491	4.789	2.386	1.449	2.144	2.854	4.431	10.4807	5.79967	3.30033	2.87467	3.143	3.56393	2.73758	2.58755	1.72279	1.17057	0.145537	0.0476426	0.0291589	0.0275808	5430420F09Rik	-0.853689	-1.66705	-1.86626	-1.73752
ENSMUSG00000022844	Pdia5	protein_coding	2771	42.974	40.515	58.636	40.145	47.422	38.895	19.552	13.387	12.275	36.188	37.223	29.947	25.199	23.981	25.481	47.375	42.154	15.0713	34.4527	24.887	9.82951	4.60483	3.92	3.93619	0.797188	0.451641	0.00613984	0.102047	0.0168233	Pdia5	-0.168456	-1.65232	-0.45951	-0.928734
ENSMUSG00000030761	Myo7a	protein_coding	8874	10.453	10.997	8.795	9.612	2.933	6.573	3.91	3.346	2.455	15.433	6.681	5.796	2.144	6.28	7.755	10.0817	6.37267	3.237	9.30333	5.393	1.147	3.344	0.733599	5.32686	2.90876	0.143346	0.000957995	0.816773	0.0602207	Myo7a	-0.661765	-1.639	-0.115915	-0.902574
ENSMUSG00000029238	Clock	protein_coding	13727	15.099	16.206	14.072	2.827	12.222	15.886	4.469	4.781	5.401	9.047	6.203	12.558	7.506	5.138	7.201	15.1257	10.3117	4.88367	9.26933	6.615	1.06725	6.73583	0.474406	3.18333	1.28818	0.288584	0.000109548	0.0391185	0.000915135	Clock	-0.552721	-1.63096	-0.706461	-1.19319
ENSMUSG00000051910	Sox6	protein_coding	14832	43.555	43.409	56.877	44.103	43.022	52.042	15.083	17.212	14.73	46.832	33.882	39.124	37.531	29.69	29.913	47.947	46.389	15.675	39.946	32.378	7.73395	4.92539	1.34273	6.51401	4.46402	0.783165	0.0020557	0.242406	0.0391707	Sox6	-0.0476578	-1.61298	-0.26339	-0.566427
ENSMUSG00000047880	Cxcr5	protein_coding	3332	19.745	34.148	40.459	23.182	30.8	14.243	7.821	12.431	10.802	10.111	30.065	24.634	12.867	27.406	20.495	31.4507	22.7417	10.3513	21.6033	20.256	10.6172	8.28728	2.33781	10.3165	7.27245	0.325429	0.0282641	0.313437	0.206361	Cxcr5	-0.467753	-1.60327	-0.541837	-0.634741
ENSMUSG00000032776	Mctp2	protein_coding	12351	16.26	26.045	25.213	17.528	20.044	20.269	3.351	6.215	12.766	25.012	15.748	18.837	15.548	23.981	22.157	22.506	19.2803	7.444	19.8657	20.562	5.42517	1.52173	4.82632	4.71689	4.43699	0.377538	0.0229048	0.559264	0.656015	Mctp2	-0.22318	-1.59616	-0.180032	-0.130329
ENSMUSG00000048442	Smim5	protein_coding	1649	29.036	48.039	55.118	32.229	34.222	48.755	13.966	15.299	14.73	34.059	35.314	40.09	31.097	26.836	36.006	44.0643	38.402	14.665	36.4877	31.313	13.4876	9.02117	0.668873	3.18219	4.58881	0.578178	0.0195916	0.397272	0.196021	Smim5	-0.19843	-1.58723	-0.272202	-0.49285
ENSMUSG00000028332	Hemgn	protein_coding	2511	20.325	23.151	31.077	21.486	19.066	28.486	8.379	8.606	7.856	27.673	24.815	21.253	10.723	17.7	8.863	24.851	23.0127	8.28033	24.5803	12.4287	5.57395	4.89205	0.384612	3.21643	4.65888	0.689792	0.00680558	0.945424	0.0414808	Hemgn	-0.110876	-1.58554	-0.0157994	-0.999632
ENSMUSG00000098206	A430106G13Rik	lncRNA	3388	10.453	8.103	12.9	0.565	4.4	4.382	0	4.781	5.892	4.257	6.681	6.762	5.361	2.283	10.524	10.4853	3.11567	3.55767	5.9	6.056	2.39866	2.20896	3.13071	1.42346	4.16423	0.0173276	0.0383127	0.0465184	0.185631	A430106G13Rik	-1.75076	-1.55937	-0.829586	-0.791936
ENSMUSG00000027130	Slc12a6	protein_coding	10165	15.099	15.048	19.35	13.57	11.733	25.199	4.469	8.128	4.419	10.643	10.021	11.109	9.65	7.993	22.711	16.499	16.834	5.672	10.591	13.4513	2.46917	7.3023	2.12711	0.545861	8.06179	0.943612	0.00452363	0.0155194	0.565218	Slc12a6	0.0289994	-1.54045	-0.63954	-0.294629
ENSMUSG00000020393	Kremen1	protein_coding	7722	11.033	11.575	8.795	8.481	3.422	8.217	3.91	5.259	1.964	2.128	3.34	3.864	3.216	7.422	3.323	10.4677	6.70667	3.711	3.11067	4.65367	1.4737	2.84767	1.65649	0.890432	2.39804	0.112004	0.00617706	0.00177813	0.0232148	Kremen1	-0.642272	-1.49606	-1.75064	-1.1695
ENSMUSG00000027238	Frmd5	protein_coding	7546	9.291	12.733	17.004	19.79	21.022	19.721	6.703	2.39	4.91	10.111	21.475	16.422	22.518	19.984	13.848	13.0093	20.1777	4.66767	16.0027	18.7833	3.86392	0.732028	2.16669	5.69359	4.45796	0.0342781	0.0310373	0.493085	0.165277	Frmd5	0.633212	-1.47877	0.298765	0.529906
ENSMUSG00000096054	Syne1	protein_coding	40491	41.812	37.621	38.113	29.967	38.622	37.799	16.2	13.387	12.766	26.077	16.702	26.566	23.591	14.845	29.359	39.182	35.4627	14.1177	23.115	22.5983	2.29089	4.77714	1.82989	5.5592	7.30774	0.290859	0.000121131	0.00981954	0.0199364	Syne1	-0.14389	-1.47269	-0.761362	-0.793975
ENSMUSG00000018405	Mrm1	protein_coding	2868	11.614	15.627	17.591	11.308	9.288	10.956	2.234	10.04	3.928	10.643	12.407	14.007	5.897	11.419	12.74	14.944	10.5173	5.40067	12.3523	10.0187	3.04647	1.07908	4.10609	1.68267	3.63006	0.0766265	0.031886	0.266637	0.146214	Mrm1	-0.506797	-1.46836	-0.274783	-0.576876
ENSMUSG00000102856	Gm37084	TEC	5898	8.13	13.891	9.381	7.916	3.911	16.982	5.586	2.39	3.437	5.854	0.954	4.83	5.361	1.141	7.755	10.4673	9.603	3.80433	3.87933	4.75233	3.03024	6.69681	1.62936	2.58463	3.34875	0.848554	0.0284541	0.045698	0.0935049	Gm37084	-0.124337	-1.46018	-1.43201	-1.13919
ENSMUSG00000020101	Vsir	protein_coding	5014	14.518	22.572	22.868	12.439	22.977	24.651	7.821	6.693	7.365	14.369	20.997	12.558	8.042	14.845	11.078	19.986	20.0223	7.293	15.9747	11.3217	4.73774	6.62048	0.567436	4.44272	3.40804	0.994203	0.00997475	0.344996	0.0618879	Vsir	0.00262035	-1.45441	-0.323204	-0.819903
ENSMUSG00000026879	Gsn	protein_coding	3157	61.558	82.767	69.191	60.501	89.955	81.625	22.904	30.121	25.041	64.394	83.514	75.351	47.718	39.397	36.006	71.172	77.3603	26.022	74.4197	41.0403	10.7424	15.1831	3.70716	9.59396	6.02645	0.595291	0.00233678	0.716033	0.0132945	Gsn	0.120284	-1.45158	0.0643742	-0.794267
ENSMUSG00000037104	Socs5	protein_coding	6416	14.518	13.891	15.245	9.046	10.266	15.338	3.91	8.128	3.928	13.304	14.316	11.592	15.012	11.419	12.186	14.5513	11.55	5.322	13.0707	12.8723	0.677615	3.33674	2.43008	1.37691	1.89227	0.201522	0.00317596	0.170009	0.221482	Socs5	-0.333259	-1.45111	-0.154819	-0.176878
ENSMUSG00000036046	5031439G07Rik	protein_coding	9604	112.662	123.283	119.618	94.992	117.333	116.137	42.457	38.727	49.101	122.403	127.896	132.348	134.577	114.195	106.357	118.521	109.487	43.4283	127.549	118.376	5.39481	12.5676	5.25477	4.98157	14.5672	0.31641	6.59619e-05	0.100265	0.987903	5031439G07Rik	-0.114379	-1.44843	0.105909	-0.00176203
ENSMUSG00000102973	E430014B02Rik	TEC	3156	30.779	26.045	23.454	14.135	18.577	23.556	7.262	13.865	8.347	25.012	9.544	19.32	13.94	14.274	25.481	26.7593	18.756	9.82467	17.9587	17.8983	3.71438	4.71305	3.54084	7.82334	6.56891	0.0820269	0.00463486	0.153196	0.111729	E430014B02Rik	-0.51269	-1.44556	-0.575362	-0.580217
ENSMUSG00000108984	Gm44916	TEC	2194	9.872	14.469	17.004	5.654	1.955	9.312	6.145	5.259	3.928	11.708	2.386	7.245	4.289	5.138	4.985	13.7817	5.64033	5.11067	7.113	4.804	3.61534	3.67852	1.11592	4.6624	0.452516	0.0522275	0.0165476	0.121869	0.0129733	Gm44916	-1.2889	-1.43117	-0.95422	-1.52044
ENSMUSG00000047139	Cd24a	protein_coding	2580	120.212	132.543	93.818	128.353	118.311	127.094	51.954	43.987	32.898	106.437	115.965	117.857	100.262	95.924	91.4	115.524	124.586	42.9463	113.42	95.862	19.7835	5.47065	9.57053	6.12071	4.43133	0.487097	0.00462237	0.868822	0.168291	Cd24a	0.108945	-1.42759	-0.0265259	-0.269166
ENSMUSG00000022263	Trio	protein_coding	23395	31.359	30.676	29.318	16.962	30.311	22.46	11.731	10.04	12.275	15.965	26.247	37.192	8.042	13.703	16.618	30.451	23.2443	11.3487	26.468	12.7877	1.03894	6.70897	1.16552	10.6152	4.36066	0.139821	2.9319e-05	0.553003	0.00241015	Trio	-0.389611	-1.42397	-0.20224	-1.25174
ENSMUSG00000104369	Gm38082	TEC	6882	30.198	50.933	31.663	17.528	13.688	54.782	13.966	17.212	11.293	11.708	9.544	26.083	9.114	10.277	20.495	37.598	28.666	14.157	15.7783	13.2953	11.5717	22.6985	2.96412	8.98946	6.26215	0.576487	0.0273044	0.0613816	0.0329254	Gm38082	-0.391315	-1.40914	-1.25271	-1.49974
ENSMUSG00000026383	Epb41l5	protein_coding	14758	15.679	10.997	15.831	13.57	8.311	9.86	4.469	5.259	6.383	5.321	5.726	8.694	9.65	10.277	11.078	14.169	10.5803	5.37033	6.58033	10.335	2.74808	2.70249	0.961845	1.84166	0.715765	0.182107	0.00636523	0.016494	0.0795123	Epb41l5	-0.421353	-1.39965	-1.10651	-0.4552
ENSMUSG00000015090	Ptgds	protein_coding	1649	27.875	19.1	29.318	18.659	17.111	21.912	13.407	5.259	10.311	14.901	11.453	17.388	12.867	7.422	6.093	25.431	19.2273	9.659	14.5807	8.794	5.53008	2.45044	4.11294	2.98044	3.58937	0.150308	0.016625	0.0402757	0.0119603	Ptgds	-0.40343	-1.39664	-0.802532	-1.532
ENSMUSG00000045441	Gprin3	protein_coding	8339	66.203	108.813	93.232	97.819	122.222	107.372	35.753	38.249	27.987	64.926	52.494	71.487	56.297	55.955	61.487	89.416	109.138	33.9963	62.969	57.913	21.5598	12.2969	5.35178	9.64655	3.09989	0.240763	0.0124365	0.124464	0.0664039	Gprin3	0.287544	-1.39515	-0.505891	-0.626646
ENSMUSG00000086533	Mypopos	lncRNA	3118	10.453	10.997	17.591	7.35	8.8	16.434	5.586	2.39	6.874	5.854	6.681	9.66	4.825	9.135	14.956	13.0137	10.8613	4.95	7.39833	9.63867	3.97341	4.88022	2.30867	2.00183	5.08425	0.585463	0.0384301	0.0941089	0.416211	Mypopos	-0.260826	-1.39453	-0.814755	-0.433122
ENSMUSG00000029408	Abcb9	protein_coding	5601	13.937	24.888	15.831	23.748	20.533	10.408	7.262	7.649	5.892	10.111	20.52	15.456	11.259	8.564	9.971	18.2187	18.2297	6.93433	15.3623	9.93133	5.85293	6.96189	0.923194	5.20513	1.34794	0.998429	0.0299734	0.561927	0.0751759	Abcb9	0.000870802	-1.39359	-0.24602	-0.875358
ENSMUSG00000040093	Bmf	protein_coding	5253	15.679	18.521	8.795	22.051	15.644	21.912	7.262	3.824	5.401	15.433	8.112	5.796	16.621	11.419	5.539	14.3317	19.869	5.49567	9.78033	11.193	5.00102	3.65962	1.72095	5.03045	5.54446	0.196614	0.0443972	0.328717	0.506898	Bmf	0.471313	-1.38284	-0.551251	-0.35661
ENSMUSG00000007035	Msh5	protein_coding	5526	12.195	10.418	8.795	2.261	11.244	12.052	2.793	1.434	7.856	1.596	6.203	6.762	7.506	5.709	4.985	10.4693	8.519	4.02767	4.85367	6.06667	1.70058	5.43462	3.38435	2.83503	1.298	0.584951	0.042147	0.0422987	0.0234915	Msh5	-0.297414	-1.37815	-1.10902	-0.787194
ENSMUSG00000037977	6430571L13Rik	protein_coding	2912	9.291	13.891	16.418	2.827	8.311	6.026	5.586	6.215	3.437	3.193	6.203	4.83	4.825	9.135	9.971	13.2	5.72133	5.07933	4.742	7.977	3.6134	2.75467	1.45666	1.50693	2.76153	0.0463545	0.0225515	0.0200878	0.117559	6430571L13Rik	-1.20611	-1.37783	-1.47697	-0.72662
ENSMUSG00000111264	E030022I16Rik	TEC	2766	27.294	37.621	22.281	17.528	23.466	22.46	13.407	11.474	8.838	12.24	10.021	16.422	12.331	14.845	16.618	29.0653	21.1513	11.2397	12.8943	14.598	7.8219	3.17796	2.2935	3.25028	2.15415	0.179792	0.0193059	0.0297456	0.036624	E030022I16Rik	-0.458551	-1.3707	-1.17256	-0.993529
ENSMUSG00000028445	Enho	protein_coding	1269	17.422	18.521	16.418	19.79	17.6	15.886	6.703	4.781	8.838	11.175	18.134	21.253	10.723	14.274	16.064	17.4537	17.7587	6.774	16.854	13.687	1.05186	1.95683	2.02943	5.15949	2.71845	0.823729	0.00126731	0.853248	0.0887983	Enho	0.0249931	-1.36545	-0.0504391	-0.350724
ENSMUSG00000037697	Ddhd1	protein_coding	14076	23.81	19.679	24.627	19.224	17.111	23.008	10.055	9.084	7.365	14.369	7.158	17.388	9.114	14.845	22.157	22.7053	19.781	8.83467	12.9717	15.372	2.65253	2.9877	1.36222	5.2562	6.53745	0.273653	0.00128866	0.0457665	0.146177	Ddhd1	-0.198916	-1.36178	-0.807667	-0.562726
ENSMUSG00000029530	Ccr9	protein_coding	10260	855.424	909.864	1003.27	878.681	939.159	1125.77	307.817	377.716	391.831	509.835	680.045	764.143	497.025	573.833	641.468	922.854	981.203	359.121	651.341	570.775	74.7761	128.798	44.9879	129.561	72.27	0.534626	0.00036326	0.0347229	0.00422205	Ccr9	0.0884497	-1.36163	-0.502689	-0.693179
ENSMUSG00000103038	Gm37124	TEC	1992	33.682	25.466	51.013	11.308	20.533	37.251	10.614	18.168	14.239	25.544	10.498	9.66	21.446	24.552	28.251	36.7203	23.0307	14.3403	15.234	24.7497	13.0417	13.1506	3.77802	8.93855	3.4068	0.269662	0.0461675	0.0781913	0.198826	Gm37124	-0.673023	-1.3565	-1.26928	-0.56917
ENSMUSG00000028080	Lrba	protein_coding	19324	59.815	78.137	94.405	74.637	70.889	89.842	24.58	31.077	35.353	61.201	51.54	70.038	38.603	47.962	44.315	77.4523	78.456	30.3367	60.9263	43.6267	17.3052	10.0371	5.42452	9.25206	4.71732	0.934929	0.0108238	0.218411	0.0308943	Lrba	0.0185751	-1.35225	-0.346243	-0.828098
ENSMUSG00000063019	Manbal	protein_coding	1107	15.099	19.1	14.072	13.004	13.688	15.886	6.703	8.128	4.419	12.772	14.316	18.837	21.446	14.845	9.971	16.0903	14.1927	6.41667	15.3083	15.4207	2.65655	1.50582	1.87101	3.15192	5.75912	0.342351	0.00671381	0.758952	0.863785	Manbal	-0.181049	-1.3263	-0.071877	-0.0613291
ENSMUSG00000022708	Zbtb20	protein_coding	30730	69.107	52.67	60.395	32.229	64.044	66.286	22.346	27.252	24.059	45.768	31.496	37.192	45.574	42.252	47.085	60.724	54.1863	24.5523	38.152	44.9703	8.22344	19.0486	2.48993	7.18427	2.4724	0.614234	0.00188042	0.023161	0.0336127	Zbtb20	-0.164338	-1.30641	-0.670508	-0.433293
ENSMUSG00000029822	Osbpl3	protein_coding	9021	31.359	28.939	34.595	35.622	38.622	38.895	11.731	13.387	13.257	37.785	39.609	22.219	17.693	31.403	29.913	31.631	37.713	12.7917	33.2043	26.3363	2.83779	1.816	0.920861	9.55719	7.52233	0.0352962	0.000396922	0.798125	0.317671	Osbpl3	0.253723	-1.30613	0.0700324	-0.264285
ENSMUSG00000034614	Pik3ip1	protein_coding	4272	29.617	41.094	49.841	44.669	39.111	44.921	17.318	16.734	14.73	34.592	31.974	37.192	34.314	24.552	33.236	40.184	42.9003	16.2607	34.586	30.7007	10.1427	3.28408	1.35738	2.60901	5.35211	0.681795	0.0154852	0.406938	0.225335	Pik3ip1	0.0943677	-1.30523	-0.216433	-0.388351
ENSMUSG00000028496	Mllt3	protein_coding	12004	63.3	69.455	48.082	42.407	48.889	57.521	20.67	31.077	21.604	58.008	55.358	36.226	49.863	68.517	33.236	60.279	49.6057	24.4503	49.864	50.5387	11.0021	7.58244	5.75783	11.8849	17.6502	0.238699	0.00750381	0.327762	0.462783	Mllt3	-0.281151	-1.3018	-0.273657	-0.254268
ENSMUSG00000018965	Ywhah	protein_coding	3709	124.858	149.907	119.618	166.802	147.645	136.407	46.368	69.327	45.173	154.866	144.121	132.348	158.704	155.877	155.104	131.461	150.285	53.6227	143.778	156.562	16.1881	15.3685	13.6135	11.2629	1.89515	0.217905	0.00310734	0.340195	0.0559554	Ywhah	0.193063	-1.29372	0.129211	0.252096
ENSMUSG00000040111	Gramd1b	protein_coding	10452	51.685	37.621	44.563	31.098	28.355	42.182	16.759	15.778	22.095	22.351	19.566	27.532	26.808	22.839	23.265	44.623	33.8783	18.2107	23.1497	24.304	7.03219	7.3208	3.3995	4.04261	2.17896	0.140684	0.00424076	0.0101429	0.00877292	Gramd1b	-0.397425	-1.293	-0.946796	-0.876594
ENSMUSG00000039157	Fam102a	protein_coding	6066	23.81	28.939	20.522	28.837	28.844	25.747	14.524	10.518	4.91	23.948	14.316	22.702	14.476	13.132	17.726	24.4237	27.8093	9.984	20.322	15.1113	4.24192	1.78604	4.82919	5.23853	2.36198	0.271621	0.0176753	0.351358	0.0293209	Fam102a	0.187289	-1.29059	-0.265237	-0.692649
ENSMUSG00000002007	Srpk3	protein_coding	2784	11.614	21.994	18.177	13.57	13.2	18.625	3.91	10.04	7.365	13.836	17.18	15.456	9.65	9.135	8.863	17.2617	15.1317	7.105	15.4907	9.216	5.25019	3.03097	3.07326	1.67227	0.399704	0.57568	0.0444861	0.607408	0.0571829	Srpk3	-0.190001	-1.28067	-0.156173	-0.905359
ENSMUSG00000020182	Ddc	protein_coding	4461	39.49	36.464	19.35	30.533	23.466	27.391	15.642	14.821	8.838	23.948	24.338	19.32	25.199	19.984	14.402	31.768	27.13	13.1003	22.5353	19.8617	10.8602	3.54072	3.71404	2.79138	5.39954	0.520669	0.0479717	0.22698	0.164291	Ddc	-0.227685	-1.27797	-0.495385	-0.677588
ENSMUSG00000037754	Ppp1r16b	protein_coding	8844	41.232	30.097	25.8	22.051	31.289	25.199	8.379	15.778	16.203	23.416	29.11	25.6	24.127	21.697	10.524	32.3763	26.1797	13.4533	26.042	18.7827	7.96449	4.69643	4.39964	2.87262	7.25468	0.310274	0.0227146	0.264751	0.0941649	Ppp1r16b	-0.306493	-1.26698	-0.314099	-0.785538
ENSMUSG00000024544	Ldlrad4	protein_coding	5371	15.679	19.679	24.041	10.743	15.155	13.695	11.173	6.215	7.365	15.433	16.225	12.558	11.259	11.99	5.539	19.7997	13.1977	8.251	14.7387	9.596	4.18231	2.24765	2.59503	1.92958	3.53243	0.0736843	0.0152984	0.129765	0.0320268	Ldlrad4	-0.585193	-1.26284	-0.42587	-1.04497
ENSMUSG00000022015	Tnfsf11	protein_coding	2236	10.453	18.521	15.831	20.355	17.111	4.93	3.91	6.693	8.347	7.982	11.453	5.796	4.825	7.993	5.539	14.935	14.132	6.31667	8.41033	6.119	4.10795	8.13256	2.24231	2.85272	1.66173	0.886064	0.0332304	0.0867178	0.026153	Tnfsf11	-0.0797316	-1.24146	-0.828462	-1.28733
ENSMUSG00000079470	Utp14b	protein_coding	7679	24.971	33.57	31.077	34.491	20.533	21.912	13.407	12.431	12.275	31.399	19.089	21.253	38.067	23.41	24.373	29.8727	25.6453	12.7043	23.9137	28.6167	4.4242	7.69154	0.613506	6.57217	8.19838	0.455639	0.00264378	0.262591	0.826822	Utp14b	-0.22013	-1.23351	-0.320991	-0.0619704
ENSMUSG00000029098	Acox3	protein_coding	11521	36.005	36.464	39.286	36.187	37.644	36.703	18.435	10.04	19.149	22.884	37.223	25.6	25.735	29.69	29.913	37.2517	36.8447	15.8747	28.569	28.446	1.77667	0.738759	5.06557	7.61662	2.35044	0.732646	0.00231671	0.126854	0.00662233	Acox3	-0.0158492	-1.23058	-0.382854	-0.389079
ENSMUSG00000001552	Jup	protein_coding	6436	25.552	20.836	23.454	26.009	37.644	29.582	9.497	12.909	7.365	42.574	19.566	18.354	20.91	13.132	18.834	23.2807	31.0783	9.92367	26.8313	17.6253	2.36277	5.96008	2.79652	13.647	4.0274	0.102887	0.00320815	0.679979	0.103911	Jup	0.416777	-1.23019	0.204786	-0.401482
ENSMUSG00000032278	Paqr5	protein_coding	3954	13.356	12.733	7.622	11.874	6.844	9.86	2.793	5.259	6.383	3.725	7.158	7.728	2.144	6.851	8.863	11.237	9.526	4.81167	6.20367	5.95267	3.14614	2.53158	1.83633	2.16543	3.4484	0.50372	0.0378416	0.084544	0.121448	Paqr5	-0.238314	-1.22365	-0.857064	-0.916649
ENSMUSG00000043421	Hilpda	protein_coding	1103	36.005	25.466	32.836	33.36	28.355	30.677	24.022	9.562	6.874	33.527	43.904	37.192	57.369	41.11	43.207	31.4357	30.7973	13.486	38.2077	47.2287	5.40725	2.50467	9.2229	5.26253	8.84416	0.861839	0.0437659	0.195031	0.0576525	Hilpda	-0.0295969	-1.22094	0.28146	0.58726
ENSMUSG00000036882	Arhgap33	protein_coding	5336	12.195	12.154	11.14	14.701	7.822	2.739	6.145	7.171	1.964	7.982	6.681	3.864	10.723	6.28	4.985	11.8297	8.42067	5.09333	6.17567	7.32933	0.597621	6.00343	2.75821	2.10499	3.00948	0.383146	0.0144441	0.0110287	0.0639486	Arhgap33	-0.490403	-1.21573	-0.937743	-0.690656
ENSMUSG00000022994	Adcy6	protein_coding	6782	13.937	15.048	10.554	9.612	11.733	8.217	4.469	4.781	7.856	7.45	10.976	9.177	10.723	10.277	7.755	13.1797	9.854	5.702	9.201	9.585	2.34076	1.77045	1.87193	1.76312	1.60044	0.121184	0.0124352	0.0783808	0.0930967	Adcy6	-0.419533	-1.20877	-0.518451	-0.459464
ENSMUSG00000027589	Pcmtd2	protein_coding	4183	43.555	33.57	29.904	40.711	32.266	44.373	14.524	17.69	14.239	34.592	36.269	29.947	22.518	25.123	28.805	35.6763	39.1167	15.4843	33.6027	25.482	7.06505	6.20897	1.91547	3.27506	3.15884	0.560799	0.00879007	0.668599	0.0846414	Pcmtd2	0.132816	-1.20416	-0.0863916	-0.485489
ENSMUSG00000004730	Adgre1	protein_coding	3238	82.464	115.18	133.691	152.101	208.267	157.772	42.457	63.59	37.808	93.132	120.737	114.959	85.786	105.631	99.156	110.445	172.713	47.9517	109.609	96.8577	25.9397	30.9207	13.7412	14.5593	10.1202	0.0556768	0.0210669	0.963524	0.445587	Adgre1	0.645051	-1.20368	-0.0109575	-0.18939
ENSMUSG00000021262	Evl	protein_coding	2940	33.682	16.785	33.422	20.92	30.8	26.295	12.29	12.909	11.293	21.819	27.201	28.981	14.476	15.416	15.51	27.963	26.005	12.164	26.0003	15.134	9.6813	4.94638	0.815335	3.72891	0.57178	0.770668	0.0479948	0.759595	0.0837461	Evl	-0.10473	-1.2009	-0.104989	-0.885726
ENSMUSG00000007613	Tgfbr1	protein_coding	6534	36.586	26.045	34.595	36.753	40.577	30.677	13.966	12.909	15.712	13.304	22.906	37.192	17.157	26.836	22.157	32.4087	36.0023	14.1957	24.4673	22.05	5.60029	4.99251	1.41554	12.0203	4.84039	0.453385	0.00546611	0.358206	0.0724617	Tgfbr1	0.151711	-1.19093	-0.405523	-0.555601
ENSMUSG00000001020	S100a4	protein_coding	584	221.841	251.196	251.551	265.187	285.023	244.875	135.752	90.365	91.329	235.226	220.478	211.564	144.228	162.729	149.565	241.529	265.028	105.815	222.423	152.174	17.0515	20.0745	25.9304	11.9503	9.52244	0.197166	0.00162905	0.187183	0.00137248	S100a4	0.133948	-1.19065	-0.118895	-0.666477
ENSMUSG00000113585	Gm19605	lncRNA	2316	12.776	8.103	11.14	4.523	4.4	7.669	7.262	3.346	3.437	4.789	6.681	5.313	5.361	2.854	10.524	10.673	5.53067	4.68167	5.59433	6.24633	2.37124	1.85287	2.2351	0.976871	3.91089	0.041565	0.0333884	0.0265357	0.168966	Gm19605	-0.94844	-1.18887	-0.931928	-0.772884
ENSMUSG00000056367	Actr3b	protein_coding	2425	156.798	251.196	208.16	244.832	274.267	292.535	77.094	89.887	104.586	158.059	240.044	176.303	143.156	140.46	158.982	205.385	270.545	90.5223	191.469	147.533	47.2602	24.0684	13.757	43.0451	10.0066	0.100434	0.01558	0.725284	0.106715	Actr3b	0.397538	-1.18198	-0.10122	-0.477294
ENSMUSG00000037112	Sik2	protein_coding	9539	18.583	12.733	10.554	18.093	11.733	24.104	7.821	6.215	4.419	15.433	4.772	4.83	8.042	10.848	14.956	13.9567	17.9767	6.15167	8.345	11.282	4.15202	6.18632	1.70188	6.13846	3.47737	0.402928	0.0394468	0.259883	0.440547	Sik2	0.365171	-1.18191	-0.74197	-0.306932
ENSMUSG00000078247	Airn	lncRNA	3597	21.487	29.518	28.145	12.439	14.177	24.104	6.703	10.518	17.676	13.304	11.453	14.973	16.621	10.277	19.388	26.3833	16.9067	11.6323	13.2433	15.4287	4.29556	6.29336	5.57073	1.76078	4.67106	0.097522	0.0221206	0.00803004	0.0403397	Airn	-0.642035	-1.18149	-0.994361	-0.774013
ENSMUSG00000031728	Zfp821	protein_coding	6649	18.002	16.206	18.763	13.004	16.622	9.86	8.379	9.084	5.892	16.497	6.681	8.211	9.114	10.277	11.078	17.657	13.162	7.785	10.463	10.1563	1.31295	3.38377	1.67686	5.2813	0.987545	0.0985281	0.00130599	0.0838897	0.00138357	Zfp821	-0.423862	-1.18147	-0.754944	-0.797861
ENSMUSG00000102744	5830444F18Rik	TEC	1992	39.49	34.727	37.527	11.308	30.8	47.112	16.759	14.343	18.167	22.884	9.544	14.007	11.795	13.132	34.344	37.248	29.74	16.423	15.4783	19.757	2.39373	17.9255	1.93402	6.79062	12.6504	0.511863	0.000303049	0.00635392	0.0782536	5830444F18Rik	-0.324758	-1.18145	-1.26691	-0.914799
ENSMUSG00000113183	Gm47664	lncRNA	1340	14.518	17.363	22.868	2.827	5.866	22.46	6.145	6.215	11.784	6.386	2.863	8.694	5.361	10.277	15.51	18.2497	10.3843	8.048	5.981	10.3827	4.24503	10.5676	3.23566	2.93652	5.07533	0.297664	0.0296419	0.0146502	0.108529	Gm47664	-0.813462	-1.18117	-1.60941	-0.813693
ENSMUSG00000101609	Kcnq1ot1	lncRNA	93092	344.376	380.267	408.697	208.644	251.289	434.421	164.244	191.249	145.34	268.222	104.989	240.545	145.3	210.12	276.418	377.78	298.118	166.944	204.585	210.613	32.2325	119.952	23.0733	87.356	65.5604	0.328896	0.00077142	0.0322284	0.0166313	Kcnq1ot1	-0.341663	-1.17818	-0.884844	-0.842954
ENSMUSG00000027860	Vangl1	protein_coding	7156	19.745	13.891	15.245	11.874	23.955	12.599	5.586	6.215	9.82	11.175	8.112	14.49	16.621	11.419	11.632	16.2937	16.1427	7.207	11.259	13.224	3.06465	6.77538	2.28467	3.18983	2.94382	0.973629	0.0146446	0.119981	0.279056	Vangl1	-0.0134324	-1.17684	-0.533233	-0.301153
ENSMUSG00000039137	Whrn	protein_coding	7337	9.872	15.048	13.486	18.659	7.333	16.434	4.469	6.693	5.892	9.047	9.067	13.041	17.693	12.561	6.647	12.802	14.142	5.68467	10.385	12.3003	2.65493	6.00079	1.1264	2.30019	5.52761	0.741418	0.0129041	0.29923	0.894169	Whrn	0.143617	-1.17122	-0.301868	-0.0576718
ENSMUSG00000037818	Abhd18	protein_coding	11184	18.002	10.997	17.591	15.266	18.088	14.791	4.469	10.518	5.892	18.094	15.271	9.177	12.867	13.703	7.201	15.53	16.0483	6.95967	14.1807	11.257	3.93107	1.7823	3.16268	4.55739	3.53738	0.84539	0.0422985	0.717563	0.234237	Abhd18	0.0473656	-1.15797	-0.131132	-0.464235
ENSMUSG00000032648	Pygm	protein_coding	3218	12.195	18.521	20.522	8.481	27.866	16.434	6.145	9.562	7.365	10.643	14.793	12.558	10.723	22.268	9.971	17.0793	17.5937	7.69067	12.6647	14.3207	4.34667	9.74439	1.73162	2.07706	6.89286	0.937472	0.0254552	0.187649	0.589131	Pygm	0.0428045	-1.15107	-0.431443	-0.254153
ENSMUSG00000018334	Ksr1	protein_coding	7103	42.393	35.885	32.25	26.009	40.089	25.747	18.435	14.343	17.185	28.205	30.542	33.328	43.965	30.261	29.913	36.8427	30.615	16.6543	30.6917	34.713	5.13887	8.20577	2.09698	2.56478	8.01436	0.327669	0.00324428	0.137194	0.718155	Ksr1	-0.267139	-1.14548	-0.26353	-0.0859014
ENSMUSG00000033981	Gria2	protein_coding	15548	211.387	237.884	255.656	163.975	172.089	253.64	106.702	111.402	100.658	148.48	126.464	185.481	113.667	98.208	142.917	234.976	196.568	106.254	153.475	118.264	22.2773	49.592	5.38599	29.8239	22.7062	0.28824	0.000625324	0.019234	0.0031419	Gria2	-0.257483	-1.14499	-0.614508	-0.9905
ENSMUSG00000049907	Rasl11b	protein_coding	2161	12.195	9.26	9.381	3.958	6.844	9.86	7.262	2.39	4.419	4.257	1.908	4.347	3.753	8.564	3.877	10.2787	6.88733	4.69033	3.504	5.398	1.6607	2.95124	2.44731	1.38291	2.74254	0.157836	0.0307106	0.00558107	0.0577814	Rasl11b	-0.577636	-1.13189	-1.55258	-0.929156
ENSMUSG00000111496	Gm47483	TEC	2015	19.164	16.206	15.831	17.528	8.311	12.599	5.027	10.996	7.365	10.111	7.635	9.177	10.723	8.564	8.863	17.067	12.8127	7.796	8.97433	9.38333	1.82571	4.61221	3.00775	1.25038	1.16978	0.211593	0.0103087	0.00317996	0.00357213	Gm47483	-0.413639	-1.1304	-0.927333	-0.863037
ENSMUSG00000052446	Zfp961	protein_coding	4334	22.648	39.358	42.218	33.925	36.177	49.851	19.552	13.865	14.239	30.866	41.518	36.709	18.229	18.842	26.035	34.7413	39.9843	15.8853	36.3643	21.0353	10.5703	8.61865	3.18093	5.33436	4.34067	0.541947	0.041609	0.823992	0.106321	Zfp961	0.202782	-1.12896	0.065871	-0.723838
ENSMUSG00000005672	Kit	protein_coding	8911	21.487	22.572	22.868	14.135	25.422	14.791	16.2	7.649	6.874	14.369	12.885	16.422	19.838	11.419	19.942	22.309	18.116	10.241	14.5587	17.0663	0.727095	6.33568	5.17517	1.77611	4.89101	0.318356	0.0161342	0.00219842	0.140182	Kit	-0.300361	-1.12327	-0.615748	-0.386473
ENSMUSG00000034265	Zdhhc14	protein_coding	3078	19.164	27.203	37.527	27.14	25.422	28.486	12.849	11.953	13.748	23.416	27.201	31.396	39.14	29.69	38.776	27.9647	27.016	12.85	27.3377	35.8687	9.20516	1.53576	0.8975	3.99176	5.35398	0.868795	0.0473179	0.919019	0.267968	Zdhhc14	-0.049791	-1.12184	-0.032715	0.359119
ENSMUSG00000102142	Gm26930	lncRNA	1244	27.875	42.83	43.977	23.182	14.666	36.703	16.2	19.124	17.676	23.948	10.976	23.668	13.94	32.545	33.236	38.2273	24.8503	17.6667	19.5307	26.5737	8.98371	11.1128	1.46202	7.40988	10.9465	0.18025	0.0173556	0.0497765	0.227181	Gm26930	-0.621339	-1.11357	-0.968863	-0.524607
ENSMUSG00000034171	Faah	protein_coding	7834	16.26	20.257	15.831	16.962	15.155	12.052	11.731	5.259	7.365	13.304	16.702	19.803	8.578	11.99	13.848	17.4493	14.723	8.11833	16.603	11.472	2.44095	2.48334	3.30111	3.25063	2.67291	0.246565	0.0170089	0.736631	0.045923	Faah	-0.2451	-1.10392	-0.071728	-0.605055
ENSMUSG00000059326	Csf2ra	protein_coding	2871	23.229	19.1	14.072	15.266	9.777	10.408	11.731	7.171	7.365	6.386	10.021	6.762	8.578	18.271	7.755	18.8003	11.817	8.75567	7.723	11.5347	4.58585	3.00354	2.57854	1.99899	5.84833	0.0919901	0.0297404	0.0185337	0.165649	Csf2ra	-0.669894	-1.10247	-1.28352	-0.704782
ENSMUSG00000022240	Ctnnd2	protein_coding	10316	10.453	17.942	11.727	6.219	13.2	17.53	5.586	5.259	7.856	15.433	19.566	11.592	6.433	10.848	5.539	13.374	12.3163	6.23367	15.5303	7.60667	4.00696	5.70704	1.41446	3.98789	2.84244	0.805751	0.0436576	0.544938	0.111787	Ctnnd2	-0.118858	-1.10128	0.215658	-0.814095
ENSMUSG00000102415	A430110C17Rik	TEC	4348	16.841	14.469	12.313	8.481	7.333	7.121	7.821	6.693	5.892	10.643	3.817	8.211	5.897	9.135	17.726	14.541	7.645	6.802	7.557	10.9193	2.26486	0.731716	0.969108	3.45968	6.11303	0.00739412	0.00553859	0.0430123	0.390422	A430110C17Rik	-0.927538	-1.0961	-0.944241	-0.413242
ENSMUSG00000106751	Gm42467	TEC	1447	15.679	12.154	12.9	3.958	4.4	5.478	7.262	9.084	2.946	4.789	4.772	6.762	5.897	3.996	8.309	13.5777	4.612	6.43067	5.441	6.06733	1.85764	0.781862	3.15232	1.14405	2.16154	0.00152695	0.0277034	0.0029573	0.0103064	Gm42467	-1.55777	-1.0782	-1.31929	-1.1621
ENSMUSG00000056749	Nfil3	protein_coding	2026	23.229	28.939	17.591	16.962	26.4	20.269	10.055	14.821	8.347	22.351	35.314	21.253	17.157	22.839	14.402	23.253	21.2103	11.0743	26.306	18.1327	5.67404	4.7889	3.35521	7.82045	4.30229	0.658574	0.0328997	0.613279	0.280931	Nfil3	-0.13265	-1.0702	0.177975	-0.358826
ENSMUSG00000103216	Gm37248	TEC	3174	22.067	20.257	22.868	7.916	18.577	26.843	12.29	11.953	6.874	20.755	4.295	11.109	12.331	3.996	17.726	21.7307	17.7787	10.3723	12.053	11.351	1.3376	9.48872	3.03433	8.2705	6.91726	0.514496	0.00404629	0.116017	0.063188	Gm37248	-0.289585	-1.06699	-0.85034	-0.936913
ENSMUSG00000027346	Gpcpd1	protein_coding	7289	30.198	27.203	21.695	22.051	21.511	27.938	8.379	18.646	10.802	34.059	19.566	20.287	16.084	21.126	26.589	26.3653	23.8333	12.609	24.6373	21.2663	4.31295	3.56498	5.36673	8.16736	5.25391	0.476995	0.0258022	0.762137	0.263677	Gpcpd1	-0.145661	-1.06419	-0.0977961	-0.310071
ENSMUSG00000018774	Cd68	protein_coding	1257	10.453	10.997	10.554	6.785	3.422	4.382	6.145	6.215	2.946	12.24	6.681	6.762	5.361	10.848	7.755	10.668	4.863	5.102	8.561	7.988	0.289363	1.73233	1.86748	3.18636	2.75091	0.00460859	0.0069754	0.317679	0.168621	Cd68	-1.13337	-1.06415	-0.317438	-0.417383
ENSMUSG00000098923	Tmem185b	protein_coding	2824	25.552	21.994	30.491	19.79	28.844	21.912	12.29	15.778	9.329	31.931	20.043	20.77	36.995	27.406	12.74	26.0123	23.5153	12.4657	24.248	25.7137	4.26716	4.73516	3.22809	6.6636	12.2157	0.534677	0.0118269	0.719012	0.970026	Tmem185b	-0.145594	-1.06124	-0.10133	-0.0166605
ENSMUSG00000020654	Adcy3	protein_coding	6246	8.711	12.154	9.968	9.612	10.266	6.026	6.145	6.693	1.964	6.386	15.748	2.415	10.187	10.277	10.524	10.2777	8.63467	4.934	8.183	10.3293	1.74226	2.28271	2.58665	6.84574	0.174489	0.377786	0.0412361	0.634598	0.96169	Adcy3	-0.2513	-1.05868	-0.328811	0.00723438
ENSMUSG00000025939	Ube2w	protein_coding	4930	20.325	12.154	17.004	15.266	10.755	19.173	7.821	6.215	9.82	20.755	9.067	13.041	23.055	16.558	19.388	16.4943	15.0647	7.952	14.2877	19.667	4.10927	4.21261	1.80607	5.94289	3.25747	0.695539	0.0300386	0.624808	0.353805	Ube2w	-0.130802	-1.05258	-0.2072	0.253806
ENSMUSG00000037071	Scd1	protein_coding	4892	27.875	22.572	17.591	13.57	17.6	19.173	12.849	10.518	9.82	16.497	20.043	22.702	23.055	9.706	14.956	22.6793	16.781	11.0623	19.7473	15.9057	5.14284	2.88989	1.58617	3.11305	6.72498	0.158348	0.0201439	0.445813	0.238061	Scd1	-0.43455	-1.03572	-0.19972	-0.511837
ENSMUSG00000009418	Nav1	protein_coding	18814	89.433	141.804	121.964	140.792	168.667	164.893	53.072	56.418	62.85	89.407	91.15	108.197	85.25	89.643	96.94	117.734	158.117	57.4467	96.2513	90.611	26.4405	15.1224	4.9695	10.3819	5.90481	0.0832709	0.0178218	0.260394	0.157938	Nav1	0.425469	-1.03523	-0.290648	-0.377769
ENSMUSG00000117294	Gm49839	TEC	3612	29.036	27.782	28.731	9.612	19.555	36.703	15.083	10.518	16.203	5.321	5.726	24.151	12.867	5.138	19.942	28.5163	21.9567	13.9347	11.7327	12.649	0.65398	13.7043	3.01145	10.7565	7.40441	0.454151	0.0012075	0.0542298	0.0208844	Gm49839	-0.377129	-1.03311	-1.28126	-1.17277
ENSMUSG00000018427	Ypel2	protein_coding	4847	11.614	9.26	9.968	6.785	7.822	12.599	4.469	6.693	3.928	4.257	8.112	6.762	1.072	5.709	2.769	10.2807	9.06867	5.03	6.377	3.18333	1.20775	3.10101	1.46538	1.95612	2.3461	0.562416	0.0087167	0.0423433	0.00959905	Ypel2	-0.180971	-1.0313	-0.688984	-1.69132
ENSMUSG00000102277	A130050O07Rik	TEC	3023	24.39	28.939	18.763	10.743	16.133	24.651	11.173	15.778	8.347	23.948	9.067	17.871	6.97	13.132	22.711	24.0307	17.1757	11.766	16.962	14.271	5.09751	7.01238	3.75082	7.48203	7.93207	0.242678	0.0283947	0.247668	0.147464	A130050O07Rik	-0.484511	-1.03025	-0.50257	-0.75179
ENSMUSG00000028617	Lrrc42	protein_coding	2139	18.583	24.309	19.35	10.177	16.133	26.295	13.966	5.737	10.802	18.094	13.839	18.837	18.765	17.129	12.186	20.7473	17.535	10.1683	16.9233	16.0267	3.10824	8.14995	4.15093	2.69682	3.42522	0.55824	0.0241555	0.182787	0.151835	Lrrc42	-0.242688	-1.02884	-0.293912	-0.372452
ENSMUSG00000019055	Plod1	protein_coding	6765	11.614	18.521	16.418	11.874	9.777	12.599	7.821	7.649	7.365	18.626	12.885	12.075	12.867	17.129	13.848	15.5177	11.4167	7.61167	14.5287	14.6147	3.54043	1.46553	0.230281	3.57143	2.23204	0.137391	0.018153	0.75052	0.727591	Plod1	-0.44277	-1.02763	-0.0950093	-0.0864947
ENSMUSG00000109429	Gm45223	TEC	5138	15.099	10.997	13.486	17.528	7.333	6.026	7.821	4.781	6.874	14.369	1.908	5.796	5.897	11.419	6.647	13.194	10.2957	6.492	7.35767	7.98767	2.06653	6.29738	1.55558	6.3756	2.99519	0.490963	0.0109237	0.205971	0.0683495	Gm45223	-0.357845	-1.02315	-0.842562	-0.724036
ENSMUSG00000054520	Sh3bp2	protein_coding	4296	20.325	19.679	20.522	10.177	15.644	18.078	10.055	8.606	11.293	12.772	11.93	12.075	7.506	13.703	16.064	20.1753	14.633	9.98467	12.259	12.4243	0.440979	4.04636	1.34488	0.450148	4.41996	0.0777952	0.000237761	2.63944e-05	0.0390718	Sh3bp2	-0.463367	-1.01481	-0.718751	-0.699424
ENSMUSG00000116957	Gm34680	lncRNA	1372	132.988	127.913	97.923	126.091	143.245	111.755	58.658	63.112	55.975	91.536	127.896	111.578	101.335	118.763	69.243	119.608	127.03	59.2483	110.337	96.447	18.9504	15.766	3.60494	18.2118	25.1193	0.629555	0.0056184	0.574224	0.271361	Gm34680	0.0868591	-1.01347	-0.116402	-0.310506
ENSMUSG00000055538	Zcchc24	protein_coding	4557	18.583	19.1	23.454	17.528	20.533	31.225	6.145	14.821	9.329	23.948	17.18	22.702	15.012	19.413	20.495	20.379	23.0953	10.0983	21.2767	18.3067	2.67554	7.19904	4.38887	3.6021	2.9041	0.573258	0.0257178	0.746421	0.414766	Zcchc24	0.180518	-1.01297	0.0621889	-0.154714
ENSMUSG00000072621	Slfn10-ps	transcribed_unprocessed_pseudogene	3621	41.812	39.358	34.595	36.187	49.377	40.538	15.083	15.778	26.514	21.819	16.702	29.464	31.097	28.548	33.236	38.5883	42.034	19.125	22.6617	30.9603	3.66955	6.72105	6.40849	6.42259	2.34699	0.479298	0.0102995	0.0203087	0.0386612	Slfn10-ps	0.123392	-1.0127	-0.767911	-0.317744
ENSMUSG00000032011	Thy1	protein_coding	2995	313.016	332.227	299.633	363.572	396.979	374.161	194.969	137.221	136.502	292.703	282.994	248.274	206.959	250.659	222.131	314.959	378.237	156.231	274.657	226.583	16.3836	17.0725	33.5503	23.3584	22.1876	0.00979273	0.00181238	0.0707042	0.00515719	Thy1	0.264129	-1.01148	-0.197531	-0.475123
ENSMUSG00000037426	Depdc5	protein_coding	11774	24.39	20.257	26.386	11.308	18.088	19.721	11.173	17.212	6.874	18.626	14.793	19.32	20.91	25.694	14.402	23.6777	16.3723	11.753	17.5797	20.3353	3.12598	4.4612	5.19335	2.43814	5.66789	0.0808875	0.0270923	0.0561417	0.421672	Depdc5	-0.532267	-1.0105	-0.429619	-0.219538
ENSMUSG00000025237	Parp6	protein_coding	7763	14.518	12.154	19.35	14.701	13.2	11.504	7.821	6.693	8.347	20.755	16.702	15.939	16.621	10.848	12.74	15.3407	13.135	7.62033	17.7987	13.403	3.66786	1.59949	0.845062	2.58853	2.94305	0.393776	0.023742	0.396655	0.51486	Parp6	-0.223945	-1.00944	0.214408	-0.194805
ENSMUSG00000044768	D1Ertd622e	protein_coding	41324	0	2.315	0.586	0.565	0.488	2.739	15.642	14.821	6.874	0	3.34	1.932	0.536	1.712	0	0.967	1.264	12.4457	1.75733	0.749333	1.20361	1.27797	4.84263	1.67684	0.875711	0.784074	0.0163421	0.543472	0.812532	D1Ertd622e	0.386409	3.68598	0.8618	-0.367908
ENSMUSG00000063450	Syne2	protein_coding	26726	3.484	0	0.586	3.392	1.466	0.547	12.849	15.778	15.712	0.532	0.954	0	1.608	0	0	1.35667	1.80167	14.7797	0.495333	0.536	1.86548	1.4519	1.67233	0.478056	0.928379	0.760728	0.000750031	0.481766	0.532591	Syne2	0.409266	3.44548	-1.45359	-1.33976
ENSMUSG00000026873	Phf19	protein_coding	5039	5.807	2.315	6.45	10.177	11.244	7.669	11.731	21.993	29.952	7.45	9.067	7.245	9.65	7.422	8.309	4.85733	9.69667	21.2253	7.92067	8.46033	2.22507	1.83526	9.13472	0.998031	1.12168	0.0438502	0.0393409	0.0951979	0.066451	Phf19	0.997324	2.12755	0.705457	0.80055
ENSMUSG00000001700	Gramd3	protein_coding	5679	4.645	3.472	2.345	16.962	3.422	6.026	13.966	12.431	11.293	9.579	5.249	5.796	9.114	4.567	3.323	3.48733	8.80333	12.5633	6.87467	5.668	1.15008	7.18457	1.3414	2.35794	3.04845	0.274397	0.000882039	0.0889793	0.310844	Gramd3	1.33593	1.84902	0.979165	0.700715
ENSMUSG00000070476	Fam217b	protein_coding	4559	5.226	4.63	2.345	2.261	6.355	1.095	15.642	10.996	10.802	1.596	5.726	3.381	2.68	2.854	2.769	4.067	3.237	12.48	3.56767	2.76767	1.52078	2.76249	2.74009	2.07132	0.0870077	0.672125	0.00966271	0.753357	0.213624	Fam217b	-0.329308	1.61758	-0.188984	-0.555295
ENSMUSG00000063455	D630045J12Rik	protein_coding	13450	2.903	6.366	6.45	5.088	6.355	4.382	13.966	15.778	17.676	6.386	5.726	13.041	7.506	12.561	5.539	5.23967	5.275	15.8067	8.38433	8.53533	2.02405	0.999704	1.85517	4.04627	3.6224	0.979671	0.00263125	0.295002	0.240939	D630045J12Rik	0.00969606	1.59299	0.678221	0.703972
ENSMUSG00000079227	Ccr5	protein_coding	8434	20.906	15.627	11.727	29.402	18.577	16.434	56.423	33.468	52.047	29.27	24.815	13.524	15.548	10.848	11.632	16.0867	21.471	47.3127	22.5363	12.676	4.60673	6.95152	12.1878	8.11655	2.51793	0.326064	0.0142488	0.297402	0.323436	Ccr5	0.416524	1.55636	0.486387	-0.343766
ENSMUSG00000041757	Plekha6	protein_coding	12530	4.065	7.524	2.931	2.827	8.311	10.408	12.849	14.821	13.748	10.111	5.726	5.796	3.216	10.848	4.431	4.84	7.182	13.806	7.211	6.165	2.39257	3.91457	0.987279	2.51172	4.10084	0.426545	0.00388254	0.302011	0.654095	Plekha6	0.569379	1.51222	0.575192	0.349094
ENSMUSG00000026784	Pdss1	protein_coding	4248	8.13	5.209	7.036	7.916	13.688	10.408	13.966	22.471	20.131	14.369	21.952	4.83	10.723	11.99	7.755	6.79167	10.6707	18.856	13.717	10.156	1.47575	2.89495	4.39352	8.5796	2.17369	0.107516	0.0107518	0.24031	0.0908208	Pdss1	0.651813	1.47319	1.01413	0.580495
ENSMUSG00000032324	Tspan3	protein_coding	4274	26.713	27.782	35.768	41.841	33.244	39.443	93.853	87.496	67.76	36.188	24.338	29.947	36.995	33.116	27.143	30.0877	38.176	83.0363	30.1577	32.418	4.94827	4.43634	13.6062	5.92781	4.96295	0.10272	0.00317984	0.988224	0.595517	Tspan3	0.343494	1.46457	0.00335258	0.107623
ENSMUSG00000030600	Lrfn1	protein_coding	3919	12.776	7.524	9.968	12.439	11.733	17.53	32.401	23.428	26.514	13.836	5.726	10.626	16.621	13.703	12.74	10.0893	13.9007	27.4477	10.0627	14.3547	2.6281	3.16286	4.55878	4.08424	2.0209	0.183697	0.00464129	0.992868	0.0897689	Lrfn1	0.462323	1.44385	-0.00381817	0.508689
ENSMUSG00000039546	Ajap1	protein_coding	3048	2.903	10.418	5.863	8.481	3.911	9.86	12.849	15.778	22.586	3.193	7.635	6.279	10.723	9.706	21.603	6.39467	7.41733	17.071	5.70233	14.0107	3.78561	3.11387	4.99562	2.27646	6.59479	0.736106	0.0419591	0.799468	0.157801	Ajap1	0.214031	1.41661	-0.165317	1.13158
ENSMUSG00000024334	H2-Oa	protein_coding	1407	4.065	7.524	4.104	16.397	13.2	19.173	11.173	12.909	17.185	15.965	16.225	21.253	10.723	21.126	10.524	5.231	16.2567	13.7557	17.8143	14.1243	1.98589	2.98897	3.09413	2.98081	6.06444	0.00599891	0.0159175	0.00368722	0.0732467	H2-Oa	1.63587	1.39487	1.76788	1.43302
ENSMUSG00000038046	Mrm3	protein_coding	1935	6.968	6.945	2.931	8.481	5.377	2.739	12.849	12.431	17.676	9.047	8.59	14.973	6.433	3.996	9.417	5.61467	5.53233	14.3187	10.87	6.61533	2.32415	2.87415	2.91504	3.56064	2.7151	0.971073	0.0155556	0.0990057	0.653073	Mrm3	-0.0213123	1.35062	0.95308	0.236613
ENSMUSG00000031458	Coprs	protein_coding	2732	9.872	19.1	8.209	22.051	19.066	20.817	30.725	22.471	39.772	12.772	18.611	14.49	21.446	13.703	16.618	12.3937	20.6447	30.9893	15.291	17.2557	5.86708	1.49994	8.65353	3.00078	3.91069	0.0776696	0.0369063	0.488774	0.298326	Coprs	0.736166	1.32217	0.30308	0.477467
ENSMUSG00000092837	Rpph1	ribozyme	319	16.841	16.206	20.522	28.837	19.555	16.434	40.781	40.162	52.538	34.592	14.316	20.77	13.404	17.129	15.51	17.8563	21.6087	44.4937	23.226	15.3477	2.33027	6.45149	6.97347	10.3587	1.8678	0.397042	0.00329243	0.430506	0.219374	Rpph1	0.275174	1.31716	0.379305	-0.218417
ENSMUSG00000047547	Cltb	protein_coding	4868	31.359	44.567	46.909	44.669	43.022	43.825	80.446	100.883	124.718	36.72	42.95	48.302	53.616	52.53	51.516	40.945	43.8387	102.016	42.6573	52.554	8.3839	0.823585	22.1577	5.79654	1.05021	0.583902	0.0111181	0.785531	0.0760112	Cltb	0.0985166	1.31703	0.0591065	0.360113
ENSMUSG00000029359	Tesc	protein_coding	1591	9.872	4.63	2.345	6.785	4.888	2.191	15.642	11.474	13.748	3.193	9.067	6.762	11.259	9.135	7.755	5.61567	4.62133	13.6213	6.34067	9.383	3.85909	2.30858	2.08689	2.95958	1.76512	0.721215	0.0341645	0.808989	0.198952	Tesc	-0.281148	1.27834	0.175177	0.740592
ENSMUSG00000032737	Inppl1	protein_coding	6399	26.133	13.891	21.109	15.266	22	24.104	37.988	51.159	50.083	27.673	21.475	18.354	30.025	26.836	23.265	20.3777	20.4567	46.41	22.5007	26.7087	6.15368	4.61671	7.31348	4.74341	3.3818	0.986661	0.00918883	0.660693	0.193392	Inppl1	0.00558222	1.18745	0.142979	0.390319
ENSMUSG00000027882	Stxbp3	protein_coding	5340	9.872	6.366	4.69	10.177	16.133	13.695	18.435	14.343	14.239	11.175	10.498	9.177	11.795	13.703	10.524	6.976	13.335	15.6723	10.2833	12.0073	2.64431	2.99428	2.3931	1.01615	1.6001	0.0509988	0.0134406	0.113217	0.0478496	Stxbp3	0.934746	1.16775	0.559836	0.783444
ENSMUSG00000019822	Smpd2	protein_coding	4468	8.13	4.63	9.968	11.874	15.644	19.721	15.083	15.778	18.167	19.69	11.453	20.287	15.548	10.277	9.971	7.576	15.7463	16.3427	17.1433	11.932	2.71178	3.9245	1.61768	4.93701	3.13528	0.0412836	0.00859305	0.0423079	0.142864	Smpd2	1.05551	1.10914	1.17814	0.655328
ENSMUSG00000017724	Etv4	protein_coding	3104	4.645	8.681	11.14	13.57	8.311	6.573	18.435	16.256	16.203	13.836	7.158	12.075	13.94	9.706	14.956	8.15533	9.48467	16.9647	11.023	12.8673	3.27925	3.64316	1.27362	3.46106	2.78453	0.663008	0.0122789	0.356346	0.130671	Etv4	0.217853	1.05672	0.434701	0.657897
ENSMUSG00000021185	Dglucy	protein_coding	4599	18.002	28.939	13.486	19.79	33.244	31.773	41.34	36.337	47.628	31.931	34.837	18.837	25.199	19.413	36.56	20.1423	28.269	41.7683	28.535	27.0573	7.94573	7.37977	5.65767	8.52347	8.72324	0.264071	0.0184574	0.280267	0.367488	Dglucy	0.48899	1.05218	0.502502	0.425789
ENSMUSG00000027953	Slc50a1	protein_coding	1466	6.968	10.997	18.177	14.701	21.511	20.269	29.608	21.993	22.095	22.884	20.52	18.354	20.374	26.265	17.172	12.0473	18.827	24.5653	20.586	21.2703	5.67784	3.62678	4.36738	2.26572	4.61229	0.1563	0.0389017	0.0728218	0.094344	Slc50a1	0.644089	1.02791	0.77295	0.820129
ENSMUSG00000001751	Naglu	protein_coding	2658	14.518	14.469	12.313	16.962	24.444	12.599	19.552	27.252	36.826	16.497	15.271	25.6	19.838	13.703	24.373	13.7667	18.0017	27.8767	19.1227	19.3047	1.25915	5.99055	8.65393	5.64293	5.35496	0.296949	0.0490792	0.183868	0.156161	Naglu	0.386951	1.01788	0.474104	0.48777
ENSMUSG00000040213	Kyat3	protein_coding	9518	11.033	10.418	6.45	10.177	10.755	2.739	12.849	21.515	22.095	8.514	12.885	10.626	11.259	12.561	12.74	9.30033	7.89033	18.8197	10.675	12.1867	2.48754	4.47054	5.17887	2.18591	0.808353	0.658017	0.0454772	0.511901	0.128547	Kyat3	-0.237196	1.01689	0.198882	0.389949
ENSMUSG00000042156	Dzip1	protein_coding	10546	7.549	5.787	4.104	6.219	1.955	2.739	13.966	12.909	8.347	4.789	1.908	1.449	3.216	2.854	3.877	5.81333	3.63767	11.7407	2.71533	3.31567	1.72265	2.26961	2.98614	1.81045	0.518731	0.256535	0.0408186	0.0982932	0.0739832	Dzip1	-0.676352	1.01408	-1.09824	-0.810067

## Sheet: Cbfa2t2 DEGs
DEGs in sgCbfa2t2-introduced Ebf1-deficient lymphoid progenitors (TPM values)
Geneid	symbol	type	Length	sgControl rep1	sgControl rep2	sgControl rep3	sgLmo2 rep1	sgLmo2 rep2	sgLmo2 rep3	sgZbtb1 rep1	sgZbtb1 rep2	sgZbtb1 rep3	sgCbfa2t2 rep1	sgCbfa2t2 rep2	sgCbfa2t2 rep3	sgCbfa2t3 rep1	sgCbfa2t3 rep2	sgCbfa2t3 rep3	sgCont AVE	sgLmo2 AVE	sgZbtb1 AVE	sgCbfa2t2 AVE	sgCbfa2t3AVE	sgCont STDV	sgLmo2 STDV	sgZbtb1 STDV	sgCbfa2t2 STDV	sgCbfa2t3 STDV	TTEST sgLmo2	TTEST sgZbtb1	TTEST sgCbfa2t2	TTEST sgCbfa2t3	symbol	Log2FC sgLmo2	Log2FC sgZbtb1	Log2FC sgCbfa2t2	Log2FC sgCbfa2t3
ENSMUSG00000102423	Gm37465	TEC	3290	10.453	17.363	7.622	5.088	11.244	13.147	1.675	0.478	2.946	2.66	0.477	4.347	6.433	1.141	7.201	11.8127	9.82633	1.69967	2.49467	4.925	5.01082	4.21239	1.23418	1.94029	3.29946	0.626979	0.0274225	0.0398018	0.11766	Gm37465	-0.26561	-2.79701	-2.24342	-1.26214
ENSMUSG00000102151	Gm37472	TEC	4052	6.968	12.733	13.486	5.654	8.8	9.86	7.821	5.259	4.91	3.193	0.954	3.381	4.289	10.848	9.971	11.0623	8.10467	5.99667	2.50933	8.36933	3.56573	2.18752	1.58953	1.35023	3.56078	0.287912	0.087893	0.01776	0.40703	Gm37472	-0.448831	-0.883423	-2.14028	-0.402471
ENSMUSG00000102808	5430420F09Rik	TEC	1799	6.388	12.154	12.9	2.827	6.355	8.217	5.586	3.824	0.491	4.789	2.386	1.449	2.144	2.854	4.431	10.4807	5.79967	3.30033	2.87467	3.143	3.56393	2.73758	2.58755	1.72279	1.17057	0.145537	0.0476426	0.0291589	0.0275808	5430420F09Rik	-0.853689	-1.66705	-1.86626	-1.73752
ENSMUSG00000107116	Gm43274	TEC	5000	15.099	14.469	18.177	5.654	8.311	13.147	5.586	6.693	2.455	8.514	2.863	1.932	4.289	6.28	11.632	15.915	9.03733	4.91133	4.43633	7.40033	1.98411	3.79894	2.19808	3.56191	3.79754	0.0498451	0.00299736	0.00818275	0.0262447	Gm43274	-0.816418	-1.6962	-1.84295	-1.10472
ENSMUSG00000020393	Kremen1	protein_coding	7722	11.033	11.575	8.795	8.481	3.422	8.217	3.91	5.259	1.964	2.128	3.34	3.864	3.216	7.422	3.323	10.4677	6.70667	3.711	3.11067	4.65367	1.4737	2.84767	1.65649	0.890432	2.39804	0.112004	0.00617706	0.00177813	0.0232148	Kremen1	-0.642272	-1.49606	-1.75064	-1.1695
ENSMUSG00000097042	Gm17491	lncRNA	2311	6.968	16.785	14.659	7.35	7.822	11.504	6.145	10.518	4.91	4.257	4.772	2.898	2.144	2.283	6.647	12.804	8.892	7.191	3.97567	3.69133	5.1647	2.27434	2.94669	0.968158	2.56063	0.296115	0.177389	0.0436777	0.0520121	Gm17491	-0.526015	-0.83233	-1.68733	-1.79438
ENSMUSG00000113183	Gm47664	lncRNA	1340	14.518	17.363	22.868	2.827	5.866	22.46	6.145	6.215	11.784	6.386	2.863	8.694	5.361	10.277	15.51	18.2497	10.3843	8.048	5.981	10.3827	4.24503	10.5676	3.23566	2.93652	5.07533	0.297664	0.0296419	0.0146502	0.108529	Gm47664	-0.813462	-1.18117	-1.60941	-0.813693
ENSMUSG00000049907	Rasl11b	protein_coding	2161	12.195	9.26	9.381	3.958	6.844	9.86	7.262	2.39	4.419	4.257	1.908	4.347	3.753	8.564	3.877	10.2787	6.88733	4.69033	3.504	5.398	1.6607	2.95124	2.44731	1.38291	2.74254	0.157836	0.0307106	0.00558107	0.0577814	Rasl11b	-0.577636	-1.13189	-1.55258	-0.929156
ENSMUSG00000025912	Mybl1	protein_coding	5402	15.099	13.891	8.209	8.481	7.822	12.052	3.91	2.868	2.455	5.321	6.681	0.966	6.433	3.996	11.078	12.3997	9.45167	3.07767	4.32267	7.169	3.67914	2.27593	0.749818	2.98543	3.59791	0.303286	0.0126439	0.0418586	0.153117	Mybl1	-0.391661	-2.01039	-1.52031	-0.790458
ENSMUSG00000108633	Gm44694	TEC	1298	22.067	34.148	26.972	18.093	16.622	25.747	10.055	18.646	14.239	13.836	5.726	9.66	21.446	17.7	18.834	27.729	20.154	14.3133	9.74067	19.3267	6.07597	4.8992	4.29598	4.0556	1.92098	0.16806	0.0354355	0.0130014	0.0844326	Gm44694	-0.460329	-0.954036	-1.5093	-0.520803
ENSMUSG00000037977	6430571L13Rik	protein_coding	2912	9.291	13.891	16.418	2.827	8.311	6.026	5.586	6.215	3.437	3.193	6.203	4.83	4.825	9.135	9.971	13.2	5.72133	5.07933	4.742	7.977	3.6134	2.75467	1.45666	1.50693	2.76153	0.0463545	0.0225515	0.0200878	0.117559	6430571L13Rik	-1.20611	-1.37783	-1.47697	-0.72662
ENSMUSG00000037730	Mynn	protein_coding	6764	17.422	14.469	13.486	11.308	15.155	11.504	11.173	6.693	10.802	5.321	5.726	5.313	12.331	13.132	8.309	15.1257	12.6557	9.556	5.45333	11.2573	2.04852	2.1667	2.48636	0.23617	2.58455	0.224673	0.0401593	0.00124845	0.112006	Mynn	-0.257215	-0.66252	-1.47179	-0.426134
ENSMUSG00000029392	Rilpl1	protein_coding	2463	18.002	16.206	9.968	9.046	11.244	9.312	15.642	13.387	7.365	5.321	4.772	6.279	11.259	8.564	8.309	14.7253	9.86733	12.1313	5.45733	9.37733	4.2167	1.19962	4.27898	0.762694	1.63455	0.127373	0.496101	0.0200141	0.10991	Rilpl1	-0.577568	-0.279562	-1.43203	-0.651051
ENSMUSG00000102856	Gm37084	TEC	5898	8.13	13.891	9.381	7.916	3.911	16.982	5.586	2.39	3.437	5.854	0.954	4.83	5.361	1.141	7.755	10.4673	9.603	3.80433	3.87933	4.75233	3.03024	6.69681	1.62936	2.58463	3.34875	0.848554	0.0284541	0.045698	0.0935049	Gm37084	-0.124337	-1.46018	-1.43201	-1.13919
ENSMUSG00000047747	Rnf150	protein_coding	17242	15.099	15.048	10.554	7.35	9.288	18.078	6.703	9.084	8.838	4.257	5.726	5.796	5.361	10.848	3.323	13.567	11.572	8.20833	5.25967	6.51067	2.60946	5.71708	1.30945	0.86904	3.89201	0.611686	0.0335657	0.00637685	0.0595278	Rnf150	-0.229464	-0.724941	-1.36706	-1.05922
ENSMUSG00000025461	Cd163l1	protein_coding	3851	23.229	13.891	19.936	22.617	20.533	22.46	2.234	0	0.491	10.111	3.34	9.177	11.795	3.996	3.323	19.0187	21.87	0.908333	7.54267	6.37133	4.7361	1.16053	1.17402	3.66945	4.70907	0.368439	0.00301082	0.0294431	0.0305031	Cd163l1	0.201537	-4.38805	-1.33427	-1.57775
ENSMUSG00000106751	Gm42467	TEC	1447	15.679	12.154	12.9	3.958	4.4	5.478	7.262	9.084	2.946	4.789	4.772	6.762	5.897	3.996	8.309	13.5777	4.612	6.43067	5.441	6.06733	1.85764	0.781862	3.15232	1.14405	2.16154	0.00152695	0.0277034	0.0029573	0.0103064	Gm42467	-1.55777	-1.0782	-1.31929	-1.1621
ENSMUSG00000030276	Ttll3	protein_coding	5041	15.099	10.418	11.727	10.177	1.955	7.121	4.469	9.562	5.892	6.918	2.386	5.796	4.289	3.996	8.863	12.4147	6.41767	6.641	5.03333	5.716	2.41508	4.15588	2.62782	2.3603	2.72932	0.0967822	0.0487143	0.0193364	0.0334194	Ttll3	-0.951925	-0.902573	-1.30246	-1.11897
ENSMUSG00000024862	Klc2	protein_coding	4134	15.099	9.26	17.591	10.743	13.688	9.312	9.497	10.996	14.239	7.45	6.681	2.898	8.042	13.132	14.956	13.9833	11.2477	11.5773	5.67633	12.0433	4.27609	2.23122	2.42386	2.43664	3.58326	0.381524	0.444286	0.0430938	0.579454	Klc2	-0.314083	-0.272405	-1.30068	-0.215474
ENSMUSG00000059326	Csf2ra	protein_coding	2871	23.229	19.1	14.072	15.266	9.777	10.408	11.731	7.171	7.365	6.386	10.021	6.762	8.578	18.271	7.755	18.8003	11.817	8.75567	7.723	11.5347	4.58585	3.00354	2.57854	1.99899	5.84833	0.0919901	0.0297404	0.0185337	0.165649	Csf2ra	-0.669894	-1.10247	-1.28352	-0.704782
ENSMUSG00000000531	Grasp	protein_coding	2033	12.776	15.048	11.14	13.57	8.311	12.052	19.552	9.084	8.838	6.918	4.295	4.83	11.795	10.848	5.539	12.988	11.311	12.4913	5.34767	9.394	1.96261	2.70667	6.11595	1.38601	3.37194	0.433985	0.899926	0.00530095	0.185824	Grasp	-0.199453	-0.0562518	-1.2802	-0.467368
ENSMUSG00000106717	Gm42798	TEC	3972	16.841	12.154	11.14	5.654	1.955	4.382	6.145	7.171	7.365	7.982	3.34	5.313	1.072	5.138	4.431	13.3783	3.997	6.89367	5.545	3.547	3.04131	1.87931	0.65558	2.32968	2.17237	0.0104571	0.0225537	0.0239808	0.0103694	Gm42798	-1.74291	-0.956555	-1.27064	-1.91523
ENSMUSG00000102744	5830444F18Rik	TEC	1992	39.49	34.727	37.527	11.308	30.8	47.112	16.759	14.343	18.167	22.884	9.544	14.007	11.795	13.132	34.344	37.248	29.74	16.423	15.4783	19.757	2.39373	17.9255	1.93402	6.79062	12.6504	0.511863	0.000303049	0.00635392	0.0782536	5830444F18Rik	-0.324758	-1.18145	-1.26691	-0.914799
ENSMUSG00000079104	Prps1l3	protein_coding	1720	19.164	11.575	11.14	15.266	11.244	3.834	7.262	9.084	10.311	5.321	6.203	6.279	6.97	8.564	6.647	13.9597	10.1147	8.88567	5.93433	7.39367	4.51233	5.79907	1.53415	0.53252	1.02632	0.416008	0.138955	0.0376849	0.0698729	Prps1l3	-0.464816	-0.651713	-1.23411	-0.916903
ENSMUSG00000111264	E030022I16Rik	TEC	2766	27.294	37.621	22.281	17.528	23.466	22.46	13.407	11.474	8.838	12.24	10.021	16.422	12.331	14.845	16.618	29.0653	21.1513	11.2397	12.8943	14.598	7.8219	3.17796	2.2935	3.25028	2.15415	0.179792	0.0193059	0.0297456	0.036624	E030022I16Rik	-0.458551	-1.3707	-1.17256	-0.993529
ENSMUSG00000107286	Gm43788	TEC	2417	23.81	26.045	34.009	8.481	20.044	34.512	6.145	8.606	5.892	17.562	5.726	14.007	11.259	13.703	19.942	27.9547	21.0123	6.881	12.4317	14.968	5.36097	13.0425	1.49924	6.07322	4.47759	0.441864	0.00279781	0.0294065	0.0322709	Gm43788	-0.411853	-2.0224	-1.16907	-0.901208
ENSMUSG00000026896	Ifih1	protein_coding	8165	13.356	9.26	15.245	15.266	8.8	7.121	6.703	11.474	6.874	6.386	2.863	7.728	6.433	12.561	3.877	12.6203	10.3957	8.35033	5.659	7.62367	3.05957	4.30057	2.70653	2.51266	4.46276	0.505802	0.144456	0.0381963	0.184964	Ifih1	-0.279768	-0.595844	-1.15713	-0.727193
ENSMUSG00000022131	Gpr180	protein_coding	1875	15.679	8.681	15.831	5.654	10.755	8.765	13.407	7.649	6.874	7.982	4.295	5.796	9.114	5.138	6.093	13.397	8.39133	9.31	6.02433	6.78167	4.08488	2.57095	3.5692	1.85408	2.07553	0.146868	0.261909	0.0465546	0.0667158	Gpr180	-0.674938	-0.525057	-1.15304	-0.982198
ENSMUSG00000007035	Msh5	protein_coding	5526	12.195	10.418	8.795	2.261	11.244	12.052	2.793	1.434	7.856	1.596	6.203	6.762	7.506	5.709	4.985	10.4693	8.519	4.02767	4.85367	6.06667	1.70058	5.43462	3.38435	2.83503	1.298	0.584951	0.042147	0.0422987	0.0234915	Msh5	-0.297414	-1.37815	-1.10902	-0.787194
ENSMUSG00000026383	Epb41l5	protein_coding	14758	15.679	10.997	15.831	13.57	8.311	9.86	4.469	5.259	6.383	5.321	5.726	8.694	9.65	10.277	11.078	14.169	10.5803	5.37033	6.58033	10.335	2.74808	2.70249	0.961845	1.84166	0.715765	0.182107	0.00636523	0.016494	0.0795123	Epb41l5	-0.421353	-1.39965	-1.10651	-0.4552
ENSMUSG00000027602	Map1lc3a	protein_coding	1181	11.614	10.997	15.245	5.654	13.2	10.956	3.351	10.518	3.928	6.918	5.249	5.796	4.825	7.993	4.431	12.6187	9.93667	5.93233	5.98767	5.74967	2.2953	3.87489	3.98177	0.850848	1.95275	0.360607	0.0653683	0.00936506	0.0168468	Map1lc3a	-0.344726	-1.08889	-1.07549	-1.13401
ENSMUSG00000029162	Khk	protein_coding	1797	11.033	12.154	9.968	8.481	3.422	6.026	10.055	12.431	9.329	4.257	7.635	3.864	8.578	5.138	5.539	11.0517	5.97633	10.605	5.252	6.41833	1.09312	2.52987	1.62249	2.07307	1.88104	0.0332239	0.712694	0.0127841	0.0210424	Khk	-0.886931	-0.0595193	-1.07333	-0.783993
ENSMUSG00000028957	Per3	protein_coding	9608	12.776	12.154	7.622	7.916	5.866	9.312	12.29	2.39	3.437	5.854	6.203	3.864	4.825	3.996	7.755	10.8507	7.698	6.039	5.307	5.52533	2.81335	1.73331	5.43878	1.2618	1.97494	0.173777	0.245135	0.0357294	0.055034	Per3	-0.495228	-0.845402	-1.03182	-0.97365
ENSMUSG00000101599	Gm20342	lncRNA	9720	48.201	32.412	36.354	32.795	19.066	46.564	30.725	27.252	15.712	23.948	10.498	23.185	22.518	24.552	25.481	38.989	32.8083	24.563	19.2103	24.1837	8.2177	13.749	7.85943	7.55474	1.51545	0.540507	0.0929236	0.037331	0.0373371	Gm20342	-0.249005	-0.66658	-1.02118	-0.689034
ENSMUSG00000024334	H2-Oa	protein_coding	1407	4.065	7.524	4.104	16.397	13.2	19.173	11.173	12.909	17.185	15.965	16.225	21.253	10.723	21.126	10.524	5.231	16.2567	13.7557	17.8143	14.1243	1.98589	2.98897	3.09413	2.98081	6.06444	0.00599891	0.0159175	0.00368722	0.0732467	H2-Oa	1.63587	1.39487	1.76788	1.43302
ENSMUSG00000018362	Kpna2	protein_coding	2873	5.807	4.051	4.104	15.266	4.888	8.765	9.497	10.518	5.892	10.643	13.362	10.626	6.97	18.271	9.417	4.654	9.63967	8.63567	11.5437	11.5527	0.998879	5.244	2.43031	1.57475	5.9455	0.181049	0.0585137	0.00306251	0.118537	Kpna2	1.05051	0.891836	1.31056	1.31168
ENSMUSG00000022620	Arsa	protein_coding	3680	2.903	6.366	6.45	9.046	7.822	7.121	7.262	8.606	5.401	10.643	14.793	12.075	10.723	13.703	17.726	5.23967	7.99633	7.08967	12.5037	14.0507	2.02405	0.974269	1.60943	2.10795	3.51442	0.10071	0.283038	0.0125929	0.0197242	Arsa	0.609864	0.436243	1.2548	1.42309
ENSMUSG00000036067	Slc2a6	protein_coding	3211	2.322	5.787	6.45	2.827	7.822	12.599	3.91	3.346	1.473	11.175	11.453	10.626	5.897	5.138	3.877	4.853	7.74933	2.90967	11.0847	4.97067	2.21684	4.88641	1.27575	0.420835	1.02034	0.402754	0.258524	0.00875324	0.937456	Slc2a6	0.675195	-0.738023	1.19162	0.0345625
ENSMUSG00000019822	Smpd2	protein_coding	4468	8.13	4.63	9.968	11.874	15.644	19.721	15.083	15.778	18.167	19.69	11.453	20.287	15.548	10.277	9.971	7.576	15.7463	16.3427	17.1433	11.932	2.71178	3.9245	1.61768	4.93701	3.13528	0.0412836	0.00859305	0.0423079	0.142864	Smpd2	1.05551	1.10914	1.17814	0.655328
ENSMUSG00000040007	Bahd1	protein_coding	4664	6.968	8.681	9.968	9.612	12.711	18.625	8.938	9.562	9.82	14.369	21.952	17.871	12.331	17.7	13.294	8.539	13.6493	9.44	18.064	14.4417	1.50503	4.57918	0.45348	3.79518	2.86259	0.140196	0.376996	0.0155925	0.0341445	Bahd1	0.676691	0.14472	1.08098	0.758098
ENSMUSG00000032849	Abcc4	protein_coding	6389	8.711	8.681	3.518	7.916	5.866	10.956	6.703	6.693	7.365	15.433	15.748	12.075	7.506	10.277	9.971	6.97	8.246	6.92033	14.4187	9.25133	2.98956	2.561	0.385125	2.03578	1.51923	0.604466	0.978599	0.0234383	0.303983	Abcc4	0.242536	-0.0103171	1.04871	0.408503
ENSMUSG00000035342	Lzts2	protein_coding	3608	6.968	8.103	8.209	9.046	17.111	15.338	7.821	8.128	4.419	17.029	16.225	14.49	11.795	14.845	4.431	7.76	13.8317	6.78933	15.9147	10.357	0.687937	4.23826	2.0585	1.29764	5.35385	0.0705018	0.481805	0.000653666	0.451533	Lzts2	0.833846	-0.192787	1.03623	0.416478
ENSMUSG00000040269	Mrps28	protein_coding	783	25.552	15.048	15.245	19.79	32.266	17.53	23.463	19.124	20.131	30.334	49.154	34.777	28.416	31.403	25.481	18.615	23.1953	20.906	38.0883	28.4333	6.00843	7.93629	2.27095	9.83727	2.96104	0.470088	0.57016	0.0429827	0.0640637	Mrps28	0.317369	0.167451	1.03288	0.611118
ENSMUSG00000051721	Wdcp	protein_coding	5891	8.13	6.366	9.968	7.35	5.866	9.86	10.055	10.996	9.329	17.029	12.885	19.32	18.765	11.99	16.618	8.15467	7.692	10.1267	16.4113	15.791	1.80113	2.01884	0.835808	3.26166	3.46238	0.781822	0.160516	0.0184874	0.0275568	Wdcp	-0.0842671	0.312462	1.00899	0.953405

## Sheet: Cbfa2t3 DEGs
DEGs in sgCbfa2t3-introduced Ebf1-deficient lymphoid progenitors (TPM values)
Geneid	symbol	type	Length	sgControl rep1	sgControl rep2	sgControl rep3	sgLmo2 rep1	sgLmo2 rep2	sgLmo2 rep3	sgZbtb1 rep1	sgZbtb1 rep2	sgZbtb1 rep3	sgCbfa2t2 rep1	sgCbfa2t2 rep2	sgCbfa2t2 rep3	sgCbfa2t3 rep1	sgCbfa2t3 rep2	sgCbfa2t3 rep3	sgCont AVE	sgLmo2 AVE	sgZbtb1 AVE	sgCbfa2t2 AVE	sgCbfa2t3AVE	sgCont STDV	sgLmo2 STDV	sgZbtb1 STDV	sgCbfa2t2 STDV	sgCbfa2t3 STDV	TTEST sgLmo2	TTEST sgZbtb1	TTEST sgCbfa2t2	TTEST sgCbfa2t3	symbol	Log2FC sgLmo2	Log2FC sgZbtb1	Log2FC sgCbfa2t2	Log2FC sgCbfa2t3
ENSMUSG00000106717	Gm42798	TEC	3972	16.841	12.154	11.14	5.654	1.955	4.382	6.145	7.171	7.365	7.982	3.34	5.313	1.072	5.138	4.431	13.3783	3.997	6.89367	5.545	3.547	3.04131	1.87931	0.65558	2.32968	2.17237	0.0104571	0.0225537	0.0239808	0.0103694	Gm42798	-1.74291	-0.956555	-1.27064	-1.91523
ENSMUSG00000102808	5430420F09Rik	TEC	1799	6.388	12.154	12.9	2.827	6.355	8.217	5.586	3.824	0.491	4.789	2.386	1.449	2.144	2.854	4.431	10.4807	5.79967	3.30033	2.87467	3.143	3.56393	2.73758	2.58755	1.72279	1.17057	0.145537	0.0476426	0.0291589	0.0275808	5430420F09Rik	-0.853689	-1.66705	-1.86626	-1.73752
ENSMUSG00000113894	Gm48838	TEC	1234	11.033	6.945	14.659	4.523	5.377	10.408	7.262	6.693	6.874	6.386	2.863	3.381	2.68	2.854	4.431	10.879	6.76933	6.943	4.21	3.32167	3.85931	3.17998	0.290708	1.90219	0.964642	0.227701	0.152952	0.0549622	0.0302016	Gm48838	-0.68446	-0.647915	-1.36965	-1.71157
ENSMUSG00000018427	Ypel2	protein_coding	4847	11.614	9.26	9.968	6.785	7.822	12.599	4.469	6.693	3.928	4.257	8.112	6.762	1.072	5.709	2.769	10.2807	9.06867	5.03	6.377	3.18333	1.20775	3.10101	1.46538	1.95612	2.3461	0.562416	0.0087167	0.0423433	0.00959905	Ypel2	-0.180971	-1.0313	-0.688984	-1.69132
ENSMUSG00000102672	Gm37105	TEC	2085	8.13	13.891	12.9	6.219	6.355	6.573	3.91	6.693	7.365	5.321	0.954	11.109	2.68	3.425	4.985	11.6403	6.38233	5.98933	5.79467	3.69667	3.08015	0.178576	1.83183	5.09404	1.17627	0.0418963	0.0523782	0.164189	0.0139973	Gm37105	-0.866977	-0.958665	-1.00633	-1.65484
ENSMUSG00000000031	H19	lncRNA	2460	41.232	72.349	54.532	67.286	87.022	94.225	8.938	5.259	10.311	33.527	70.152	47.819	15.548	13.132	27.143	56.0377	82.8443	8.16933	50.4993	18.6077	15.613	13.9469	2.61224	18.459	7.48987	0.0908326	0.00635097	0.711791	0.020054	H19	0.564006	-2.77811	-0.150133	-1.5905
ENSMUSG00000025461	Cd163l1	protein_coding	3851	23.229	13.891	19.936	22.617	20.533	22.46	2.234	0	0.491	10.111	3.34	9.177	11.795	3.996	3.323	19.0187	21.87	0.908333	7.54267	6.37133	4.7361	1.16053	1.17402	3.66945	4.70907	0.368439	0.00301082	0.0294431	0.0305031	Cd163l1	0.201537	-4.38805	-1.33427	-1.57775
ENSMUSG00000015090	Ptgds	protein_coding	1649	27.875	19.1	29.318	18.659	17.111	21.912	13.407	5.259	10.311	14.901	11.453	17.388	12.867	7.422	6.093	25.431	19.2273	9.659	14.5807	8.794	5.53008	2.45044	4.11294	2.98044	3.58937	0.150308	0.016625	0.0402757	0.0119603	Ptgds	-0.40343	-1.39664	-0.802532	-1.532
ENSMUSG00000000303	Cdh1	protein_coding	4574	38.909	38.779	36.941	44.103	37.155	39.443	6.145	6.693	5.401	26.609	19.089	37.675	13.94	7.422	18.28	38.2097	40.2337	6.07967	27.791	13.214	1.10062	3.54084	0.648473	9.34921	5.46529	0.397965	1.66004e-06	0.12772	0.00148212	Cdh1	0.0744656	-2.65187	-0.45932	-1.53187
ENSMUSG00000108984	Gm44916	TEC	2194	9.872	14.469	17.004	5.654	1.955	9.312	6.145	5.259	3.928	11.708	2.386	7.245	4.289	5.138	4.985	13.7817	5.64033	5.11067	7.113	4.804	3.61534	3.67852	1.11592	4.6624	0.452516	0.0522275	0.0165476	0.121869	0.0129733	Gm44916	-1.2889	-1.43117	-0.95422	-1.52044
ENSMUSG00000104369	Gm38082	TEC	6882	30.198	50.933	31.663	17.528	13.688	54.782	13.966	17.212	11.293	11.708	9.544	26.083	9.114	10.277	20.495	37.598	28.666	14.157	15.7783	13.2953	11.5717	22.6985	2.96412	8.98946	6.26215	0.576487	0.0273044	0.0613816	0.0329254	Gm38082	-0.391315	-1.40914	-1.25271	-1.49974
ENSMUSG00000018931	Natd1	protein_coding	4247	8.13	10.997	15.245	7.916	10.266	7.669	4.469	6.693	5.892	6.918	4.772	8.694	3.216	3.996	4.985	11.4573	8.617	5.68467	6.79467	4.06567	3.57977	1.43341	1.1264	1.96391	0.886555	0.271076	0.0561388	0.119087	0.0255478	Natd1	-0.411014	-1.01112	-0.753797	-1.49471
ENSMUSG00000034634	Ly6d	protein_coding	744	134.15	154.538	185.878	179.241	222.934	198.31	27.932	36.815	23.568	101.115	94.49	95.638	55.225	67.375	50.962	158.189	200.162	29.4383	97.081	57.854	26.0565	21.9053	6.75074	3.54039	8.51648	0.0995736	0.00115868	0.0157986	0.00317042	Ly6d	0.339519	-2.42588	-0.704385	-1.45116
ENSMUSG00000088252	Snord13	snoRNA	104	56.331	98.973	87.955	52.019	107.067	53.138	15.642	23.428	17.676	37.253	65.857	60.861	22.518	31.403	36.006	81.0863	70.7413	18.9153	54.657	29.9757	22.1352	31.4639	4.03824	15.2779	6.85635	0.665614	0.00873835	0.163968	0.018774	Snord13	-0.196905	-2.0999	-0.569053	-1.43567
ENSMUSG00000001376	Vps50	protein_coding	10856	29.617	21.994	22.281	5.654	18.088	13.695	17.876	20.559	11.784	17.562	21.475	16.905	6.433	11.419	9.971	24.6307	12.479	16.7397	18.6473	9.27433	4.32067	6.30556	4.49651	2.47077	2.56497	0.0511901	0.093509	0.105764	0.0061141	Vps50	-0.980953	-0.557185	-0.401486	-1.40914
ENSMUSG00000042476	Abcb4	protein_coding	9383	23.81	17.942	20.522	18.093	9.777	11.504	21.787	28.209	17.676	10.643	13.839	15.456	5.897	7.422	10.524	20.758	13.1247	22.5573	13.3127	7.94767	2.94111	4.38849	5.30859	2.44929	2.35786	0.0665767	0.634646	0.0280621	0.00416455	Abcb4	-0.661387	0.119929	-0.640868	-1.38506
ENSMUSG00000022015	Tnfsf11	protein_coding	2236	10.453	18.521	15.831	20.355	17.111	4.93	3.91	6.693	8.347	7.982	11.453	5.796	4.825	7.993	5.539	14.935	14.132	6.31667	8.41033	6.119	4.10795	8.13256	2.24231	2.85272	1.66173	0.886064	0.0332304	0.0867178	0.026153	Tnfsf11	-0.0797316	-1.24146	-0.828462	-1.28733
ENSMUSG00000085396	Firre	lncRNA	8247	22.648	19.679	25.213	14.701	20.533	19.173	24.58	10.996	5.401	18.626	20.043	11.109	9.114	5.138	13.848	22.5133	18.1357	13.659	16.5927	9.36667	2.76946	3.05125	9.86292	4.80155	4.36049	0.139587	0.208731	0.137979	0.0116177	Firre	-0.31195	-0.720928	-0.440234	-1.26517
ENSMUSG00000022263	Trio	protein_coding	23395	31.359	30.676	29.318	16.962	30.311	22.46	11.731	10.04	12.275	15.965	26.247	37.192	8.042	13.703	16.618	30.451	23.2443	11.3487	26.468	12.7877	1.03894	6.70897	1.16552	10.6152	4.36066	0.139821	2.9319e-05	0.553003	0.00241015	Trio	-0.389611	-1.42397	-0.20224	-1.25174
ENSMUSG00000054892	Txk	protein_coding	10955	44.716	48.618	44.563	35.056	50.844	62.451	10.055	13.387	4.419	27.141	27.201	40.574	12.331	25.694	20.495	45.9657	49.4503	9.287	31.6387	19.5067	2.29826	13.7506	4.53306	7.73828	6.7361	0.687387	0.000235623	0.037145	0.00299295	Txk	0.105424	-2.30727	-0.538868	-1.23659
ENSMUSG00000051403	Ppp1r37	protein_coding	4110	13.937	14.469	15.831	16.962	14.177	8.217	15.642	16.734	11.293	7.45	13.362	10.626	8.578	6.851	3.877	14.7457	13.1187	14.5563	10.4793	6.43533	0.97684	4.46753	2.87839	2.95873	2.37791	0.571086	0.919281	0.076686	0.00499487	Ppp1r37	-0.16867	-0.0186441	-0.492744	-1.1962
ENSMUSG00000029238	Clock	protein_coding	13727	15.099	16.206	14.072	2.827	12.222	15.886	4.469	4.781	5.401	9.047	6.203	12.558	7.506	5.138	7.201	15.1257	10.3117	4.88367	9.26933	6.615	1.06725	6.73583	0.474406	3.18333	1.28818	0.288584	0.000109548	0.0391185	0.000915135	Clock	-0.552721	-1.63096	-0.706461	-1.19319
ENSMUSG00000034361	Cpne2	protein_coding	3200	41.232	38.2	35.182	41.841	42.533	32.869	10.055	4.781	5.892	19.158	21.952	25.6	17.157	16.558	16.618	38.2047	39.081	6.90933	22.2367	16.7777	3.025	5.39086	2.78029	3.23042	0.329879	0.818119	0.000190684	0.00334262	0.000259428	Cpne2	0.0327185	-2.46713	-0.780808	-1.18721
ENSMUSG00000005802	Slc30a4	protein_coding	5482	22.648	21.415	29.904	25.444	29.333	25.747	16.759	13.387	11.293	23.948	26.724	23.668	13.94	9.706	8.863	24.6557	26.8413	13.813	24.78	10.8363	4.58681	2.16316	2.75779	1.68936	2.7207	0.496856	0.0246952	0.966971	0.0109206	Slc30a4	0.122537	-0.835893	0.00725692	-1.18604
ENSMUSG00000117294	Gm49839	TEC	3612	29.036	27.782	28.731	9.612	19.555	36.703	15.083	10.518	16.203	5.321	5.726	24.151	12.867	5.138	19.942	28.5163	21.9567	13.9347	11.7327	12.649	0.65398	13.7043	3.01145	10.7565	7.40441	0.454151	0.0012075	0.0542298	0.0208844	Gm49839	-0.377129	-1.03311	-1.28126	-1.17277
ENSMUSG00000020393	Kremen1	protein_coding	7722	11.033	11.575	8.795	8.481	3.422	8.217	3.91	5.259	1.964	2.128	3.34	3.864	3.216	7.422	3.323	10.4677	6.70667	3.711	3.11067	4.65367	1.4737	2.84767	1.65649	0.890432	2.39804	0.112004	0.00617706	0.00177813	0.0232148	Kremen1	-0.642272	-1.49606	-1.75064	-1.1695
ENSMUSG00000106751	Gm42467	TEC	1447	15.679	12.154	12.9	3.958	4.4	5.478	7.262	9.084	2.946	4.789	4.772	6.762	5.897	3.996	8.309	13.5777	4.612	6.43067	5.441	6.06733	1.85764	0.781862	3.15232	1.14405	2.16154	0.00152695	0.0277034	0.0029573	0.0103064	Gm42467	-1.55777	-1.0782	-1.31929	-1.1621
ENSMUSG00000079560	Hoxa3	protein_coding	6014	29.036	33.57	29.904	18.659	25.911	37.251	21.228	21.037	28.969	20.223	25.292	17.871	13.404	15.416	12.74	30.8367	27.2737	23.7447	21.1287	13.8533	2.40659	9.37061	4.52541	3.79249	1.39344	0.558239	0.0746333	0.0200586	0.000451971	Hoxa3	-0.177138	-0.377043	-0.545445	-1.15441
ENSMUSG00000020275	Rel	protein_coding	7466	40.07	39.936	38.113	33.925	31.289	31.773	42.457	26.296	26.023	30.334	31.019	39.124	16.621	18.271	18.834	39.373	32.329	31.592	33.4923	17.9087	1.09325	1.4032	9.41036	4.88918	1.15013	0.00236582	0.227932	0.111819	1.9674e-05	Rel	-0.284378	-0.317647	-0.233376	-1.13655
ENSMUSG00000021614	Vcan	protein_coding	14462	18.002	15.627	23.454	28.837	20.533	18.078	30.167	22.949	15.221	13.304	11.93	11.592	7.506	6.851	11.632	19.0277	22.4827	22.779	12.2753	8.663	4.01304	5.63826	7.47445	0.90674	2.592	0.435977	0.48644	0.0467403	0.0198132	Vcan	0.240715	0.259606	-0.632336	-1.13516
ENSMUSG00000051314	Ffar2	protein_coding	2790	19.745	20.257	12.313	20.355	17.6	20.817	11.173	17.212	5.401	13.304	15.748	12.558	8.042	9.135	6.647	17.4383	19.5907	11.262	13.87	7.94133	4.44605	1.73938	5.906	1.66862	1.24705	0.478515	0.221416	0.262992	0.0235378	Ffar2	0.167904	-0.630799	-0.330294	-1.13481
ENSMUSG00000027602	Map1lc3a	protein_coding	1181	11.614	10.997	15.245	5.654	13.2	10.956	3.351	10.518	3.928	6.918	5.249	5.796	4.825	7.993	4.431	12.6187	9.93667	5.93233	5.98767	5.74967	2.2953	3.87489	3.98177	0.850848	1.95275	0.360607	0.0653683	0.00936506	0.0168468	Map1lc3a	-0.344726	-1.08889	-1.07549	-1.13401
ENSMUSG00000030276	Ttll3	protein_coding	5041	15.099	10.418	11.727	10.177	1.955	7.121	4.469	9.562	5.892	6.918	2.386	5.796	4.289	3.996	8.863	12.4147	6.41767	6.641	5.03333	5.716	2.41508	4.15588	2.62782	2.3603	2.72932	0.0967822	0.0487143	0.0193364	0.0334194	Ttll3	-0.951925	-0.902573	-1.30246	-1.11897
ENSMUSG00000107116	Gm43274	TEC	5000	15.099	14.469	18.177	5.654	8.311	13.147	5.586	6.693	2.455	8.514	2.863	1.932	4.289	6.28	11.632	15.915	9.03733	4.91133	4.43633	7.40033	1.98411	3.79894	2.19808	3.56191	3.79754	0.0498451	0.00299736	0.00818275	0.0262447	Gm43274	-0.816418	-1.6962	-1.84295	-1.10472
ENSMUSG00000070803	Cited4	protein_coding	1249	9.291	12.733	14.659	4.523	19.066	14.243	1.675	5.737	9.329	10.643	11.453	10.143	7.506	7.422	2.769	12.2277	12.6107	5.58033	10.7463	5.899	2.71944	7.40764	3.8294	0.661085	2.71098	0.937042	0.0703418	0.41113	0.0461782	Cited4	0.0444954	-1.13173	-0.186305	-1.05161
ENSMUSG00000027778	Ift80	protein_coding	12428	21.487	24.888	17.591	11.874	25.422	13.695	12.849	10.518	18.658	17.029	19.089	11.109	11.259	10.848	8.863	21.322	16.997	14.0083	15.7423	10.3233	3.6513	7.35286	4.19201	4.14267	1.28127	0.413132	0.0849108	0.154997	0.00791191	Ift80	-0.327063	-0.606057	-0.437693	-1.04643
ENSMUSG00000024544	Ldlrad4	protein_coding	5371	15.679	19.679	24.041	10.743	15.155	13.695	11.173	6.215	7.365	15.433	16.225	12.558	11.259	11.99	5.539	19.7997	13.1977	8.251	14.7387	9.596	4.18231	2.24765	2.59503	1.92958	3.53243	0.0736843	0.0152984	0.129765	0.0320268	Ldlrad4	-0.585193	-1.26284	-0.42587	-1.04497
ENSMUSG00000059439	Bcas3	protein_coding	6085	13.356	22.572	21.109	19.224	14.666	21.912	16.2	12.431	14.239	11.708	21.475	24.151	6.433	13.132	8.309	19.0123	18.6007	14.29	19.1113	9.29133	4.95284	3.663	1.88502	6.5496	3.45585	0.913431	0.1976	0.98434	0.0494162	Bcas3	-0.0315813	-0.41193	0.00749283	-1.03298
ENSMUSG00000036611	Eepd1	protein_coding	2935	19.164	23.151	23.454	18.093	22.977	14.791	5.027	14.343	15.221	11.708	15.271	9.66	8.578	6.851	17.172	21.923	18.6203	11.5303	12.213	10.867	2.39416	4.1184	5.64914	2.83938	5.52815	0.296067	0.0426504	0.0105912	0.0335767	Eepd1	-0.235566	-0.927011	-0.844028	-1.01249
ENSMUSG00000034771	Tle2	protein_coding	6221	1.742	4.63	1.759	1.696	4.888	4.382	0.558	0.478	0	7.982	8.59	1.932	16.621	6.28	18.28	2.71033	3.65533	0.345333	6.168	13.727	1.6625	1.71559	0.301731	3.68106	6.50242	0.530894	0.072423	0.212288	0.0467227	Tle2	0.431533	-2.97241	1.18633	2.34047
ENSMUSG00000045775	Slc16a5	protein_coding	3699	6.388	2.893	4.104	7.916	8.311	7.121	1.675	1.434	2.946	2.128	5.249	4.347	13.94	11.99	9.971	4.46167	7.78267	2.01833	3.908	11.967	1.77474	0.606101	0.81237	1.60614	1.9846	0.0373955	0.0960024	0.709162	0.00814485	Slc16a5	0.802682	-1.14442	-0.191152	1.42341
ENSMUSG00000022620	Arsa	protein_coding	3680	2.903	6.366	6.45	9.046	7.822	7.121	7.262	8.606	5.401	10.643	14.793	12.075	10.723	13.703	17.726	5.23967	7.99633	7.08967	12.5037	14.0507	2.02405	0.974269	1.60943	2.10795	3.51442	0.10071	0.283038	0.0125929	0.0197242	Arsa	0.609864	0.436243	1.2548	1.42309
ENSMUSG00000034758	Tle6	protein_coding	3088	8.13	13.891	6.45	10.743	6.355	4.382	2.793	5.259	7.856	7.45	8.59	5.796	23.591	21.126	28.251	9.49033	7.16	5.30267	7.27867	24.3227	3.90256	3.25601	2.53178	1.40486	3.61841	0.471562	0.193955	0.407979	0.00847811	Tle6	-0.406499	-0.839741	-0.382785	1.35777
ENSMUSG00000001521	Tulp3	protein_coding	9342	5.807	4.051	5.863	10.743	8.311	8.217	10.614	7.649	8.838	9.047	6.681	16.905	9.65	13.703	11.078	5.24033	9.09033	9.03367	10.8777	11.477	1.03037	1.43202	1.49215	5.3522	2.05575	0.019438	0.022292	0.147705	0.00932493	Tulp3	0.794675	0.785653	1.05364	1.13102
ENSMUSG00000009894	Snap47	protein_coding	2651	19.745	21.415	10.554	23.182	25.422	23.556	25.139	20.559	29.46	33.527	26.724	22.702	37.531	34.829	38.776	17.238	24.0533	25.0527	27.651	37.0453	5.84843	1.19996	4.45113	5.47171	2.01782	0.119181	0.139331	0.0874559	0.00517261	Snap47	0.480644	0.539372	0.681739	1.1037
ENSMUSG00000020590	Snx13	protein_coding	7866	5.226	9.26	9.968	15.266	14.666	19.173	9.497	10.04	8.838	14.369	23.384	9.177	16.084	15.416	20.495	8.15133	16.3683	9.45833	15.6433	17.3317	2.55803	2.44737	0.601932	7.18872	2.75981	0.0158622	0.43757	0.164228	0.0134174	Snx13	1.0058	0.21455	0.94044	1.0883
ENSMUSG00000083087	Gm11249	processed_pseudogene	859	6.968	7.524	9.381	14.135	7.333	7.669	2.793	16.734	24.059	11.175	16.702	18.354	14.476	15.987	19.388	7.95767	9.71233	14.5287	15.4103	16.617	1.2636	3.83382	10.8032	3.75976	2.51587	0.493403	0.354447	0.031245	0.00597598	Gm11249	0.287472	0.868485	0.953481	1.06224
ENSMUSG00000030314	Atg7	protein_coding	6968	20.906	10.997	14.659	23.182	20.533	26.295	32.401	26.296	26.023	24.48	28.156	30.913	30.025	33.687	32.128	15.5207	23.3367	28.24	27.8497	31.9467	5.01038	2.88411	3.60612	3.22742	1.83772	0.079232	0.0234018	0.023105	0.005961	Atg7	0.588408	0.86355	0.84347	1.04147
